# Supplementary material for: LncRNA Nostrill promotes interferon-γ-stimulated gene transcription and facilitates intestinal epithelial cell-intrinsic anti-Cryptosporidium defense
Source: Front Immunol. 2024 Jul 8;15:1397117. doi: 10.3389/fimmu.2024.1397117 (PMC11260782; doi:10.3389/fimmu.2024.1397117)
Supplement: Supplementary Table 1 — List of genes from RNA-Seq in IEC4.1 cells following Cryptosporidium infection. [file Table_1.xlsx]

## Sheet: Sheet1
List of genes whose expression levels are altered (p<0.05) in IEC cells treated with siR_Ctrl or siR_Nostrill following Cp infection
		Average FPKM
Gene ID	Gene Symbol	siR_Ctrl+Cp	siR_Nostrill+Cp	pval	log2FC
18746	Pkm	3091.73	2902.84	0.0053157	-0.0909509
16852	Lgals1	2493.21	2338.24	0.0276034	-0.0925833
14319	Fth1	2468.49	2580.44	0.0309034	0.0639863
22352	Vim	2498.96	2257.1	0.0127721	-0.14686
19231	Ptma	2231.38	2346.37	0.0102049	0.0724965
18655	Pgk1	2328.56	2005.45	0.00134619	-0.215512
20198	S100a4	1562.09	1335.6	0.0312977	-0.225986
26961	Rpl8	1439.57	1369.1	0.0375808	-0.0724068
20055	Rps16	1260.73	1153.22	0.00461307	-0.128587
20195	S100a11	1076.3	971.113	0.0323914	-0.148373
20116	Rps8	1091.78	1021.98	0.0313453	-0.0953061
14694	Rack1	917.427	883.537	0.0136911	-0.0543028
433182	Eno1b	970.103	905.973	0.0145635	-0.0986698
20200	S100a6	851.72	737.01	0.0348472	-0.208695
11465	Actg1	885.127	1095.9	0.00434856	0.308165
12490	Cd34	640.07	697.257	0.000377046	0.12346
70186	Fam162a	716.397	662.24	0.0472329	-0.113404
67160	Eef1g	553.153	526.267	0.0486445	-0.0718854
20250	Scd2	477.057	443.917	0.0429011	-0.103872
54217	Rpl36	485.883	447.937	0.0244034	-0.117315
27207	Rps11	502.293	482.677	0.0312243	-0.057473
326618	Tpm4	579.223	558.367	0.0328404	-0.0529069
14870	Gstp1	486.26	449.507	0.0387426	-0.113385
22608	Ybx1	503.48	530.147	0.0159491	0.0744571
67673	Tceb2	485.887	451.58	0.0388898	-0.105638
20692	Sparc	484.6	423.22	0.000237564	-0.195387
223453	Dap	461.953	440.78	0.00972181	-0.0676884
19241	Tmsb4x	451.893	409.603	0.0155062	-0.141755
15081	H3f3b	453.21	418.73	0.0266248	-0.114159
16765	Stmn1	449.073	487.823	0.0245512	0.119408
54683	Prdx5	454.827	390.71	0.0352288	-0.219219
18538	Pcna	461.033	437.737	0.0202217	-0.0748078
19933	Rpl21	395.067	343.403	0.0165435	-0.202192
67268	Myl12a	441.983	403.537	0.0369349	-0.131292
15937	Ier3	498.28	462.157	0.0440491	-0.108575
170930	Sumo2	380.533	408.403	0.0231808	0.101972
16854	Lgals3	391.18	361.643	0.00299817	-0.113265
22381	Wbp5	376.357	396.413	0.0255718	0.074905
20867	Stip1	352.08	335.713	0.0232427	-0.0686734
11747	Anxa5	413.72	381.947	0.0464547	-0.115284
12317	Calr	371.643	410.693	0.00299226	0.144143
11739	Slc25a4	317.107	295.25	0.00231303	-0.103031
11853	Rhoc	339.793	300.193	0.0147398	-0.178766
107272	Psat1	330.177	310.353	0.0203217	-0.0893265
14693	Gnb2	331.613	301.61	0.0155038	-0.136818
13010	Cst3	323.967	303.123	0.014365	-0.0959405
110956	D17H6S56E-5	328.28	384.853	0.00470844	0.229382
58810	Akr1a1	288.093	264.313	0.0340669	-0.124287
17448	Mdh2	302.867	272.097	0.00053089	-0.154564
19385	Ranbp1	285.707	313.507	0.00374477	0.133961
11867	Arpc1b	278.543	256.883	0.0208627	-0.116788
20525	Slc2a1	321.543	284.46	0.0167368	-0.176787
66141	Ifitm3	332.313	264.107	0.00481494	-0.331423
22333	Vdac1	295.923	281.32	0.0266639	-0.0730113
14828	Hspa5	268.203	307.013	0.0129215	0.194974
236539	Phgdh	200.617	209.207	0.0344057	0.0604874
23980	Pebp1	236.973	222.423	0.0311729	-0.0914166
67628	Anp32b	235.42	260.65	0.0116423	0.146877
12540	Cdc42	243.88	229.003	0.0184366	-0.0908029
14827	Pdia3	274.167	257.21	0.0418265	-0.0921064
11840	Arf1	269.457	306.553	0.00290938	0.186085
15331	Hmgn2	244.533	277.437	0.00513448	0.182127
12527	Cd9	253.21	229.533	0.0373946	-0.141631
14707	Gng5	243.773	224.297	0.0151486	-0.120132
17999	Nedd4	219.917	230.113	0.0311477	0.0653876
29817	Igfbp7	259.4	228.693	0.0445524	-0.181764
68219	Nudt21	242.28	227.8	0.0220399	-0.0889076
227613	Tubb4b	238.967	217.643	0.00203796	-0.134844
22235	Ugdh	253.113	237.307	0.0133277	-0.0930309
11677	Akr1b3	222.433	188.527	0.0257809	-0.238604
110196	Fdps	170.397	195.02	0.0460264	0.194725
67568	Mrfap1	226.453	256.07	0.00978578	0.177324
94275	Maged1	223.497	212.59	0.0336132	-0.0721796
15191	Hdgf	202.69	217.817	0.0173194	0.103839
19357	Rad21	217.507	230.36	0.0052619	0.0828306
15510	Hspd1	192.62	249.587	0.000200647	0.373783
225896	Ubxn1	205.867	224.177	0.0435144	0.122926
56462	Mtch1	231.777	214.193	0.00141908	-0.113822
20833	Ssrp1	203.373	184.587	0.0133849	-0.139832
22384	Eif4h	196.033	190.16	0.0348972	-0.0438852
12257	Tspo	208.11	176.59	0.00191764	-0.236943
16432	Itm2b	190.78	177.307	0.0110675	-0.105663
17992	Ndufa4	169.75	157.69	0.0293356	-0.10632
67437	Ssr3	187.31	168.673	0.00353501	-0.151196
15275	Hk1	198.077	185.49	0.0244233	-0.0947175
23994	Dazap2	175.993	147.43	0.000395861	-0.255491
70223	Nars	162.703	176.02	0.0385845	0.113496
20304	Ccl5	153.863	121.613	0.00678815	-0.339348
21672	Prdx2	169.34	153.213	0.0316415	-0.144381
20971	Sdc4	180.703	193.863	0.0102502	0.101417
17886	Myh9	186.293	207.087	0.0452713	0.152659
51792	Ppp2r1a	160.363	196.483	0.000691117	0.293063
12177	Bnip3l	186.763	176.457	0.0354897	-0.0818973
16412	Itgb1	180.957	202.1	0.00307046	0.159425
13167	Dbi	153.057	120.89	0.00667853	-0.340371
20014	Rpn2	166.687	174.07	0.023521	0.0625289
100043462	Nutf2-ps1	162.68	179.233	0.0210756	0.139802
27279	Tnfrsf12a	163.813	152.903	0.0218481	-0.0994329
18641	Pfkl	170.15	161.243	0.000246495	-0.0775676
97165	Hmgb2	144.41	157.153	0.0077386	0.122002
319322	Sf3b2	150.343	159.127	0.039185	0.0819147
68544	2310036O22Rik	167.183	151.78	0.00987455	-0.139449
70350	Basp1	161.053	147.653	0.00406065	-0.125325
14115	Fbln2	156.467	142.913	0.00891573	-0.130715
68598	Dnajc8	148.983	157.403	0.0386158	0.0793151
213673	9530068E07Rik	145.047	157.253	0.0259482	0.116573
109624	Cald1	150.47	182.55	2.63549e-05	0.278816
13200	Ddost	143.917	119.17	0.000295944	-0.272213
54411	Atp6ap1	153.877	165.007	0.0394741	0.10075
12034	Phb2	136.133	123.417	0.0105962	-0.141483
14733	Gpc1	153.817	165.04	0.00475051	0.101604
56312	Nupr1	113.393	137.483	0.0319329	0.277921
66105	Ube2d3	135.237	142.963	0.0392826	0.0801588
12452	Ccng2	136.787	127.527	0.0465786	-0.101129
56086	Set	124.927	133.207	0.000881609	0.0925848
17254	Slc3a2	120.047	133.45	0.0450267	0.152704
21356	Tapbp	144.93	134.323	0.0199699	-0.109646
22334	Vdac2	139.057	126.933	0.0370301	-0.131602
21826	Thbs2	138.377	150.43	0.0294284	0.120492
107029	Me2	164.67	152.653	0.0391365	-0.109319
15388	Hnrnpl	130.333	135.637	0.0428064	0.0575411
74747	Ddit4	129.527	120.497	0.0255675	-0.104256
22629	Ywhah	139.51	143.37	0.00148174	0.0393746
66445	Cyc1	118.127	110.287	0.00122729	-0.0990763
60595	Actn4	140.347	135.673	0.0182662	-0.0488576
59042	Cope	141.57	135.213	0.0400831	-0.0662782
20641	Snrpd1	117.203	125	0.0425327	0.0929145
12833	Col6a1	129.15	119.643	0.0248838	-0.110308
218236	Fam120a	115.503	100.633	0.00258771	-0.198826
11886	Asah1	117.073	121.68	0.013963	0.0556796
11568	Aebp1	128.223	148.413	0.00164716	0.210962
68523	Fam96b	116.513	138.867	0.0251665	0.253205
71853	Pdia6	121.31	131.797	0.0188068	0.119615
11746	Anxa4	128.387	117.507	0.00574443	-0.127753
27041	G3bp1	121.2	126.45	0.0424584	0.0611773
13669	Eif3a	109.34	119.627	0.022673	0.129718
13039	Ctsl	129.247	116.777	0.00280871	-0.146375
16211	Kpnb1	105.413	112.43	0.022279	0.0929697
19359	Rad23b	113.997	123.727	0.00769402	0.118165
22628	Ywhag	110.787	123.093	0.00483819	0.151968
18787	Serpine1	141.88	119.397	0.00574894	-0.248909
22388	Wdr1	136.23	163.81	3.92199e-05	0.265979
14376	Ganab	110.97	121.593	9.41029e-05	0.131894
68743	Anln	110.517	99.8267	0.00488901	-0.146767
12261	C1qbp	110.77	119.817	0.000971943	0.113261
12387	Ctnnb1	120.85	126.077	0.0434373	0.0610838
66437	Fis1	105.503	93.8167	0.0125482	-0.169372
226646	Ndufs2	116.387	131.36	0.0107179	0.1746
15982	Ifrd1	96.1033	103.4	0.0291903	0.105578
15108	Hsd17b10	105.797	98.1933	0.0290508	-0.107597
107373	Fam111a	113.81	119.113	0.0455435	0.0657076
20775	Sqle	83.4533	78.2767	0.0413847	-0.0923874
208715	Hmgcs1	85.0033	78.0167	0.0304169	-0.123737
17975	Ncl	99.73	108.37	0.00512455	0.119866
21770	Ppp2r5d	103.637	107.943	0.0300739	0.0587396
108767	Pnrc1	105.283	116.197	0.016792	0.142292
30791	Slc39a1	103.213	97.7933	0.0237437	-0.0778213
19185	Psmd4	97.91	101.873	0.0379924	0.0572483
19155	Npepps	101.517	93.5933	0.0107357	-0.117239
17218	Mcm5	101.11	96.1667	0.00155527	-0.0723169
70021	Nt5dc2	115.313	123.17	0.0145034	0.0950916
52585	Dhrs1	121.707	109.643	0.039422	-0.15059
17149	Magoh	93.9267	105.293	0.0253673	0.164807
56431	Dstn	128.693	142.5	0.0185915	0.147025
11745	Anxa3	102.213	92.6967	0.00812625	-0.140994
16796	Lasp1	102.69	94.45	0.0295102	-0.120673
12826	Col4a1	109.757	119.107	0.035267	0.117946
12798	Cnn2	119.75	146.813	0.00118285	0.293957
67869	Paip2	107.65	110.94	0.0279358	0.0434313
59027	Nampt	76.7867	80.0633	0.0302866	0.0602859
53599	Cd164	101.3	83.0867	0.0120063	-0.285945
11974	Atp6v0e	103.677	97.25	0.0160366	-0.0923211
13660	Ehd1	95.06	87.1133	0.0356199	-0.125945
59021	Rab2a	97.9	109.253	0.0166852	0.158297
57320	Park7	93.8433	99.69	0.0266117	0.0871945
17463	Psmd7	89.7133	106.907	9.09348e-06	0.252958
14228	Fkbp4	83.4933	88.49	0.0137334	0.0838534
26395	Map2k1	104.677	98.4733	0.00680243	-0.0881349
20932	Surf4	101.357	104.507	0.000926643	0.044154
21753	Tes	100.027	94.0533	0.0057207	-0.0888337
236900	Pdk3	105.5	96.13	0.0179972	-0.134184
71766	Raver1	93.4667	97.1767	0.0437871	0.056158
67760	Slc38a2	90.1933	80.9833	0.0271063	-0.155396
13498	Atn1	86.58	96.8633	0.0146751	0.161917
112405	Egln1	101.98	89.1767	0.000304088	-0.193548
15015	H2-Q4	94.2733	104.257	0.040756	0.145218
12847	Copa	88.4733	95.9433	0.00551315	0.11694
54130	Actr1a	85.7667	80.45	0.00139099	-0.0923246
94245	Dtnbp1	87.4967	78.47	0.00616483	-0.157087
16430	Stt3a	93.8733	98.4967	0.0473134	0.0693595
11928	Atp1a1	84.88	87.2233	0.0356413	0.0392895
69263	Rfc3	82.7267	91.6667	0.0193438	0.148045
65113	Ndfip1	84.8567	76.5833	0.0129399	-0.147998
13830	Stom	84.8967	72.93	8.0372e-05	-0.219196
14894	Cfap20	84.0967	90.8067	0.0250217	0.11075
20409	Ostf1	87.9533	77.0033	0.000924316	-0.191817
19646	Rbbp4	81.6367	84.55	0.0109433	0.0505875
24075	Taf10	78.4967	66.8967	0.0356684	-0.230697
67184	Ndufa13	83.6433	73.41	0.00125238	-0.188274
14860	Gsta4	79.6967	90.3267	0.0201362	0.180633
105559	Mbnl2	91.95	84.5367	0.0282535	-0.121272
595136	Ndufs5	82.8167	90.37	0.0495559	0.125923
66125	Sf3b5	81.6567	75.1733	0.042056	-0.11935
18107	Nmt1	78.62	89.62	0.0156337	0.188924
13885	Esd	89.7767	100.523	0.00350727	0.163118
72674	Adipor1	86.0133	79.1667	0.0271443	-0.119667
497652	Acd	75.1733	84.33	0.0134271	0.165825
15201	Hells	78.8267	83.2833	0.0247546	0.079344
60527	Fads3	82.4733	74.5	0.0161355	-0.146687
18081	Ninj1	83.78	66.5	0.000107118	-0.333252
12534	Cdk1	76.1833	68.8833	0.0266841	-0.14532
110391	Qdpr	73.3367	65.7833	0.0326604	-0.156813
68465	Adipor2	80.2667	82.51	0.0278054	0.039768
20020	Polr2a	78.4467	90.4867	0.0275711	0.205993
66448	Mrpl20	73.5833	67.9567	0.0435776	-0.114764
72124	Seh1l	66.4067	75.3833	0.00994308	0.182918
13823	Epb41l3	71.7033	78.53	7.91867e-06	0.131204
215387	Ncaph	61.5167	57.8633	0.0121094	-0.0883279
100037283	Rnaset2a	78.04	69.5567	0.0374663	-0.166025
56407	Trpc4ap	69.8367	80.31	0.0018931	0.201595
68801	Elovl5	66.36	61.7933	0.0308606	-0.102863
547150	6820431F20Rik	63.89	70.4967	0.00580222	0.141965
65945	Clstn1	74.4533	81.59	0.00148784	0.132056
56047	Msln	67.26	58.8333	0.0032398	-0.193115
26360	Angptl2	81.4033	72.7733	0.000362492	-0.161678
18263	Odc1	71.1267	65.6333	0.00294841	-0.115962
23942	Mta2	69.51	65.11	0.0163865	-0.0943414
76893	Cers2	66.0733	61.3367	0.0238484	-0.107318
18811	Prl2c2	79.31	92.8667	0.00119742	0.227658
67468	Mmd	71.3267	58.8467	0.000274146	-0.277481
56443	Arpc1a	71.7867	52.1667	0.00328065	-0.460588
12831	Col5a1	78.46	89.05	0.00355486	0.182658
19181	Psmc2	67.2067	76.3533	0.0095712	0.184087
228026	Pdk1	77.0133	60.8333	0.000463838	-0.340246
14387	Gaa	78.65	88.1833	0.00511439	0.165059
12822	Col18a1	72.78	67.5133	0.000724745	-0.10837
69878	Snrpf	66.7167	77.24	0.00588867	0.211301
66409	Rsl1d1	63.7767	67.01	0.0142243	0.0713477
114679	Selm	63.74	54.7167	0.0225253	-0.220219
67883	Uxs1	70.69	63.31	0.0174519	-0.159073
15211	Hexa	72.55	81.6167	0.00372942	0.169888
68045	2700060E02Rik	69.08	75.74	0.00285145	0.132787
12304	Pdia4	67.82	71.1633	0.0332485	0.0694233
433759	Hdac1	73.1433	78.9533	0.0284574	0.110274
20229	Sat1	69.3867	63.3767	0.0174363	-0.130707
320415	Gchfr	67.4733	57.4067	0.000238132	-0.233099
68565	Mrps18a	58.2033	61.89	0.0222628	0.0886045
56463	Snd1	63.6933	65.4033	0.0401825	0.0382218
52276	Cdca8	64.75	58.84	0.00527371	-0.138083
22319	Vamp3	64.03	52.4233	0.00291224	-0.288539
67199	Pfdn1	62.7333	65.7767	0.0154098	0.0683437
12018	Bak1	59.17	64.7567	0.0181539	0.130163
13008	Csrp2	73.59	66.5367	0.0376444	-0.14536
16998	Ltbp3	65.0067	70.3833	0.0130803	0.114646
12995	Csnk2a1	64.7333	63.0933	0.0387411	-0.0370212
18813	Pa2g4	61.4833	69.8833	0.00640759	0.184753
53600	Timm23	57.4867	56.0633	0.010167	-0.0361699
69065	Chac1	62.1133	71.85	0.0203698	0.210085
70495	Atp6ap2	69.89	78.66	0.00238444	0.170544
20016	Polr1c	63.3633	59.94	0.0455337	-0.0801291
217869	Eif5	57.5867	63.5733	0.0135405	0.142687
76959	Chmp5	63.89	58.73	0.0465942	-0.121493
20416	Shc1	64.1833	61.2167	0.0379396	-0.0682742
14679	Gnai3	64.4867	54.4633	0.00622423	-0.243716
15039	H2-T22	73.0767	63.8767	0.00282795	-0.194122
51796	Srrm1	57.0733	63.8867	0.00346677	0.162698
55989	Nop58	54.2933	59.2367	0.0167338	0.125715
21854	Timm17a	54.7767	50.83	0.032065	-0.107881
104721	Ddx1	59.0267	65.2067	0.0187862	0.143653
14661	Glud1	59.2633	54.61	0.00192808	-0.117975
16451	Jak1	51.5933	47.0233	0.030202	-0.133808
83436	Plekha2	59.79	62.2033	0.0394051	0.0570877
21335	Tacc3	61.7933	57.8533	0.0366089	-0.0950511
53421	Sec61a1	60.4833	57.7233	0.0213822	-0.067383
69550	Bst2	80.7967	63.8233	5.66291e-05	-0.340212
20657	Sod3	58.5	49.33	0.0442877	-0.245971
52551	Sgta	57.8533	63.64	0.0337316	0.137534
54161	Copg1	62.64	67.0433	0.00327307	0.0980097
52468	Ctdsp2	56.9233	52.28	0.00678481	-0.122761
68349	Ndufs3	62.75	57.03	0.00860123	-0.137894
319765	Igf2bp2	60.4067	56.9133	0.0129474	-0.0859411
217737	Ahsa1	52.12	56.5567	2.65019e-06	0.11786
106572	Rab31	60.83	56.2833	0.00331929	-0.112075
22330	Vcl	68.83	74.6967	0.00987593	0.118006
19224	Ptgs1	58.9167	55.7067	0.0254231	-0.0808258
67134	Nop56	55.6467	62.8967	0.0091739	0.176688
52830	Pnrc2	52.8733	57.39	0.0212383	0.118259
16825	Ldb1	59.2833	70.88	0.00198434	0.257752
19242	Ptn	58.86	53.9833	0.0012467	-0.124773
21928	Tnfaip2	52.6833	49.4867	0.0278257	-0.0903068
67781	Ilf2	58.9267	61.2833	0.0296636	0.0565741
26433	Plod3	63.0233	60.2367	0.0357113	-0.0652441
11772	Ap2a2	59.5567	54.93	0.000785519	-0.116669
12236	Bub1b	54.3833	49.94	0.021045	-0.122969
56360	Acot9	57.1633	51.01	0.00895176	-0.16431
11632	Aip	55.9133	58.6333	0.0300366	0.0685287
66925	Sdhd	56.32	50.47	0.017538	-0.158221
71765	Klhdc3	57.7333	53.2533	0.00616036	-0.116533
17188	Maz	49.06	54.8667	0.00434056	0.161383
29864	Rnf11	56.44	50.54	0.00221159	-0.159292
14230	Fkbp10	58.7467	62.2667	0.0336596	0.0839531
16423	Cd47	59.24	52.9633	0.00307243	-0.161578
110208	Pgd	54.96	59.1733	0.0232175	0.106565
330695	Ctxn1	59.2367	79.17	0.00870413	0.418463
20624	Eftud2	52.9033	49.7667	0.0348254	-0.0881789
56398	Chp1	52.8067	57.1733	0.0346451	0.114622
70439	Taf15	52.1767	58.05	0.0113256	0.153891
12832	Col5a2	54.54	60.0733	0.0333651	0.13941
27368	Tbl2	57.8	54.2467	0.0137349	-0.091535
20135	Rrm2	60.14	55.8833	0.0464168	-0.105907
19072	Prep	51.9267	49.8133	0.0383257	-0.0599437
68251	Babam1	53.51	58.9467	0.00827643	0.139602
70361	Lman1	54.5567	63.11	0.00748408	0.210113
108927	Lhfp	58.9133	45.4767	0.000160173	-0.373468
30930	Vps26a	52.51	58.0167	0.00480751	0.143875
56438	Rbx1	48.5033	50.8067	0.0231443	0.0669339
20312	Cx3cl1	62.85	56.3067	0.0165933	-0.158607
234407	Colgalt1	56.7633	61.3967	0.00304051	0.113201
16551	Kif11	51.16	47.9867	0.0429089	-0.0923827
11767	Ap1m1	49.48	55.8433	0.0259106	0.17454
56044	Rala	53.97	42.7467	0.00303362	-0.336346
104318	Csnk1d	54.2733	51.9567	0.0190267	-0.0629346
14251	Flot1	37.71	48.9133	0.000866657	0.375281
56205	Ensa	49.8467	52.6367	0.00628947	0.0785711
68183	Bcas2	48.8333	53.6567	0.0413155	0.135891
72151	Rfc5	58.4067	61.88	0.0289689	0.0833401
68441	Rraga	55.0133	46.49	0.00115412	-0.242861
12856	Cox17	52.9133	58.4733	0.00709526	0.144148
11490	Adam15	57.32	52.3167	0.0250528	-0.131768
56349	Net1	54.9467	51.09	0.0207206	-0.104991
78560	Adgra2	46.01	41.8733	0.0341339	-0.135916
18196	Nsg1	44.68	40.7433	0.0441243	-0.133065
19262	Ptpra	50.89	57.5867	0.0178895	0.178353
100678	Psph	46.2267	51.3133	0.0468863	0.150608
30878	Apln	60.7467	54.87	0.00318542	-0.146788
66684	Tceal8	49.47	53.4233	0.00549704	0.110916
19414	Rasa3	53.22	47.9	0.00293326	-0.151943
71207	Nudt4	49.0967	43.8967	0.0321915	-0.161514
23943	Esyt1	50.9333	46.0233	0.00278449	-0.146245
66447	Mgst3	50.9233	46.14	0.00982764	-0.142309
52615	Suz12	52.5567	58.2233	0.0465875	0.147724
13495	Drg2	50.4433	53.54	0.0172233	0.0859535
71929	Tmem123	55.1433	46.77	0.000843936	-0.237603
216963	Git1	50.3933	53.95	0.0449832	0.0983901
230721	Pabpc4	47.0467	51.8233	0.017819	0.139509
104263	Kdm3a	52.6333	56.2167	0.00235737	0.0950211
12338	Capn6	45.24	37.85	0.00408985	-0.257306
84113	Ptov1	47.6633	52.59	0.0175351	0.141909
20527	Slc2a3	57.39	49.48	0.0037887	-0.213954
12333	Capn1	53.33	49.09	0.0210148	-0.119518
228140	Tnks1bp1	49.0167	45.1033	0.00390814	-0.120038
15499	Hsf1	46.7967	51.1567	0.0486802	0.128516
16164	Il13ra1	53.2867	46.8633	0.010872	-0.185315
66126	Elof1	50.5333	45.87	0.042997	-0.139684
22318	Vamp2	56.12	58.9633	0.0256049	0.0713031
223723	Ttll12	45.7733	41.8867	0.00410215	-0.128016
21366	Slc6a6	52.51	47.1067	0.0202413	-0.156661
29813	Zfp385a	47.1067	54.9567	0.0185305	0.222363
13382	Dld	47.3633	49.6933	0.0400802	0.0692817
71819	Kif23	47.5567	44.54	0.0131827	-0.094546
66713	Actr2	51.8733	58.78	0.0354227	0.180332
13543	Dvl2	46.68	52.1367	0.00633195	0.159494
20280	Scp2	50.6933	41.5733	0.004096	-0.286138
19221	Ptgfrn	47.3433	44.1433	0.00545203	-0.100966
71770	Ap2b1	49.3633	51.42	0.0408181	0.0588898
100039864	Snhg12	40.3633	51.0833	0.0457629	0.339807
67863	Slc25a11	47.3333	43.16	0.0273296	-0.133162
70316	Ndufab1	49.1067	47.7567	0.0136747	-0.0402168
66990	Tmem134	50.1633	45.2833	0.0122143	-0.147653
67166	Arl8b	48.8467	53.94	0.0100373	0.143095
28075	Desi1	49.26	52.07	0.0281002	0.0800358
13836	Epha2	50.6333	45.9533	0.00812074	-0.139918
71805	Nup93	41.41	37.4233	0.025363	-0.146041
64144	Mllt1	50.4067	55.08	0.000908556	0.127914
107581	Col16a1	50.16	45.64	0.0190225	-0.136239
74440	Cmip	48.0867	51.1933	0.0246072	0.090319
69617	Pitrm1	46.79	50.85	0.0111478	0.120048
20787	Srebf1	47.3867	44.3767	0.0250361	-0.0946799
15040	H2-T23	50.66	43.4967	0.00937499	-0.219942
12988	Csk	48.1933	53.47	0.0210715	0.149896
17164	Mapkapk2	48.1533	42.4867	6.00738e-05	-0.180626
69305	Dcps	41.98	38.25	0.048746	-0.134242
104215	Rhoq	47.4433	45.27	0.00569619	-0.0676501
109284	R3hdm4	46.9067	49.6633	0.034933	0.0823881
66354	Snw1	46.2567	43.8833	0.0117148	-0.0759882
52639	Wipi1	47.17	40.7933	0.0206077	-0.209536
109154	Mlec	45.8567	38.6067	0.00420648	-0.248281
14062	F2r	45.3433	59.56	0.00044755	0.393453
110749	Chaf1b	49.3633	55.3867	0.0112756	0.166099
109113	Uhrf2	45.4733	40.7067	0.00773057	-0.159756
213753	Zfp598	46.1533	41.3967	0.00875685	-0.15692
21927	Tnfaip1	46.3567	42.0133	0.000978796	-0.14193
76459	Car12	49.9667	45.1167	0.0185279	-0.147305
21771	Cirh1a	45.7933	51.2	0.0132597	0.161006
50875	Tmod3	44.41	38.3533	0.00393996	-0.211533
271457	Rab5a	46.8067	42.0633	0.011075	-0.154151
66861	Dnajc10	48.0667	54.7367	0.0138537	0.187471
66379	Cox14	45.0033	41.3733	0.0103799	-0.121331
224008	Spidr	45.86	41.3933	0.0308735	-0.147838
68981	Snrpa1	45.76	48.4733	0.0325625	0.0831042
50926	Hnrnpdl	39.1967	42.5167	0.026186	0.117298
74840	Manf	43.87	46.0533	0.0160081	0.0700709
225363	Etf1	41.9267	52.92	0.00477362	0.335945
108147	Atic	40.2133	46.2933	9.46903e-05	0.203131
22151	Tubb2a	39.7833	37.11	0.032833	-0.100356
69276	Sec62	40.56	43.5067	0.0257873	0.101179
27214	Dbf4	38.8367	47.4467	0.00176522	0.288887
107242	AI837181	44.86	40.59	0.0229867	-0.144305
19294	Pvrl2	45.9633	41.03	0.0141851	-0.163804
269061	Cpsf7	39.5733	42.4133	0.00417081	0.0999893
228889	Ddx27	43.8467	46.6833	0.0236872	0.0904404
16476	Jun	46.3267	44.12	0.0261655	-0.0704101
381259	Tmem237	43.9533	38.9567	0.00193491	-0.174102
100038882	Isg15	59.27	37.91	0.00137968	-0.644724
71955	Ist1	44.6867	49.32	0.000679544	0.142328
21859	Timp3	52.15	61.4233	0.0022466	0.23612
54366	Ctnnal1	48.5467	44.5	0.00910791	-0.125567
18570	Pdcd6	43.4533	40.05	0.0026017	-0.117665
14375	Xrcc6	40.6833	43.86	0.0199356	0.108468
68581	Tmed10	41.4567	35.79	0.000830295	-0.212048
69957	Cdc16	40.2333	44.0333	0.0205727	0.130205
20810	Srm	35.9933	28.5367	0.00270782	-0.334913
17089	Lyar	39.0633	44.7533	0.000957677	0.19618
21351	Taldo1	39.0767	51.8633	0.00332495	0.408408
217154	Stac2	38.8667	34.29	0.0368102	-0.180745
28146	Serp1	40.7633	45.12	0.0103984	0.146495
103742	Mien1	41.1367	44.72	0.0410159	0.120495
110033	Kif22	38.3533	33.9067	0.000524073	-0.177783
102339	Cog4	37.3967	40.3933	0.00782965	0.111208
66588	Cmpk1	42.5567	38.5467	0.0018713	-0.142779
223254	Farp1	41.12	36.7233	0.00178736	-0.163143
109552	Sri	39.68	37.1367	0.000467799	-0.0955677
17210	Mcl1	42.4367	38.95	0.0213653	-0.123688
18432	Mybbp1a	35.75	43.5533	0.001897	0.28484
66592	Stoml2	39.1067	40.74	0.0374221	0.0590314
107045	Lars	34.2967	35.7333	0.0321371	0.0592021
109246	Tspan9	43.4067	38.6533	0.0228163	-0.167324
50997	Mpp2	44.31	42.17	0.0140674	-0.0714153
16993	Lta4h	41.4467	37.0567	0.0213131	-0.161523
240087	Mdc1	39.9533	43.2633	0.0335269	0.114829
270906	Prr11	38.5267	35.4033	0.0030449	-0.121972
72183	Snx6	40.5	36.68	0.00654648	-0.142928
20937	Suv39h1	39.8333	37.71	0.0245359	-0.0790291
11487	Adam10	38.77	41.62	0.0433563	0.102336
53869	Rab11a	40.0567	37.1067	0.0315269	-0.110364
246228	Vwa1	49.8967	44.59	0.0466602	-0.162223
613262	BC029722	41.4267	36.5533	0.0481352	-0.180557
57314	Nelfcd	42.5067	40.7567	0.0137996	-0.0606531
69608	Sec24d	42.15	45.1633	0.0271158	0.0996193
229317	Eif2a	42.0733	46.9033	0.00870283	0.156784
58523	Elp2	37.2133	35.0833	0.0384606	-0.0850338
22785	Slc30a4	40.3633	35.3467	0.0488764	-0.191471
11826	Aqp1	38.96	32.7867	0.00472847	-0.248884
27226	Pla2g7	40.52	36.7467	0.00720763	-0.141021
67043	Syap1	43.4167	34.86	0.00393264	-0.316676
347740	2900097C17Rik	38.1433	42.5567	0.0360267	0.157954
56748	Nfu1	37.67	41.86	0.0448256	0.152156
68119	Cmtm3	35.89	38.2033	0.0453011	0.0901166
12153	Bmp1	38.8667	42.25	0.00880464	0.120418
223918	Spryd3	41.8967	37.52	0.00332885	-0.159176
234729	Vac14	34.3567	40.1867	0.0162057	0.226127
12301	Cacybp	34.4867	38.7733	0.00316271	0.169026
71954	Suds3	41.3	45.9067	0.0336834	0.152562
59287	Ncstn	38.8867	42.7533	0.0156217	0.136761
59041	Stk25	34.5867	32.08	0.0177053	-0.108542
66596	Gtf3a	34.9767	37.71	0.030953	0.108554
75234	Rnf19b	44.1067	36.8933	0.000380136	-0.257637
11771	Ap2a1	38.8567	41.11	0.0195447	0.0813272
71898	Apol9b	48.5567	40.2433	0.00681087	-0.27092
18968	Pola1	38.1967	34.75	0.0203598	-0.136434
109232	Sccpdh	40.6833	29.9233	0.000502076	-0.443167
18150	Npm3	28.5433	34.22	0.00543901	0.261686
14852	Gspt1	36.86	39.4033	0.0268923	0.0962616
67465	Sf3a1	35.3767	37.4633	0.04054	0.0826812
54208	Arl6ip1	34.7033	29.2333	0.00197071	-0.24746
71452	Ankrd40	35.4433	38.9633	0.023381	0.136603
100502698	Rubcn	36.4533	35.2533	0.0330069	-0.0482911
69219	Ddah1	43.1233	38.2767	0.00648632	-0.172004
20747	Spop	35.6967	43.1233	7.71394e-05	0.272679
27984	Efhd2	40.2733	33.74	0.00414097	-0.255365
56453	Mbtps1	33.2667	39.2867	0.000280348	0.239962
104444	Rexo2	33.29	37.2767	0.0320776	0.163184
230598	Nrd1	36.3933	38.8033	0.00322483	0.0925064
19268	Ptprf	39.1067	33.59	0.0123345	-0.219383
15951	Ifi204	43.09	37.4433	0.00309748	-0.202644
56494	Gosr2	37.4667	35.6733	0.0108662	-0.0707616
229707	Strip1	36.7733	31.8367	0.00398035	-0.207971
56194	Prpf40a	37.1633	39.98	0.0491217	0.105399
225876	Kdm2a	36.48	40.7233	0.0213893	0.15875
22021	Tpst1	37.7733	41.8533	0.0370932	0.147974
94178	Mcoln1	34.77	41.4	0.02068	0.251788
19042	Ppm1a	38.7133	36.2733	0.0449196	-0.0939212
19367	Rad9a	33.6933	36.79	0.0374848	0.126851
18141	Nup50	39.02	36.8767	0.0497426	-0.0815055
433702	Ncbp1	38.72	36.2033	0.0273075	-0.0969564
67210	Gatad1	37.31	40.0033	0.00105477	0.100558
66201	Vta1	37.7433	33.1633	0.012603	-0.186633
100226	Stx12	40.6567	43.74	0.0453028	0.105461
58202	Nelfb	37.2967	34.5733	0.01093	-0.109387
76479	Smndc1	35.4567	40.48	0.0049174	0.191152
70445	Cd248	42.12	48.65	0.0228732	0.207934
68563	Dpm3	32.1833	28.6867	0.0195402	-0.165933
80294	Pofut2	36.5033	38.8567	0.040192	0.0901339
19347	Dennd5a	35.7933	39.37	0.00831255	0.137406
18739	Pitpnm1	35.2733	32.0267	0.0281905	-0.139304
19063	Ppt1	41.4967	46.9067	0.0137437	0.176798
108909	Aida	39.99	36.8967	0.0448403	-0.116149
65103	Arl6ip6	34.8933	38.0067	0.000390527	0.123301
18791	Plat	44.6467	38.01	0.00144709	-0.232173
67457	Frmd8	35.18	32.5967	0.0433143	-0.110031
109299	C330006A16Rik	34.8533	27.3167	0.00461263	-0.351515
17937	Nab2	36.4467	39.0333	0.0336206	0.0989198
67834	Idh3a	34.13	37.74	0.00808722	0.145054
228136	Zdhhc5	37.92	35.5467	0.00413811	-0.0932447
18822	Plod1	38.05	31.27	0.0018376	-0.283117
74868	Tmem65	37.43	32.7667	0.00155595	-0.191966
12834	Col6a2	36.7233	32.7567	0.000112372	-0.164908
94230	Cpsf1	32.5867	34.9133	0.0452231	0.0994963
230514	Leprot	35.4967	31.4033	0.0140636	-0.176766
12457	Noct	40.1933	36.29	0.00177088	-0.147384
106840	Unc119b	38.36	36.04	0.00260874	-0.0900037
72750	Fam117b	36.3267	34.4167	0.00984162	-0.0779216
22282	Usf2	33.41	37.12	0.0268666	0.151917
18242	Oat	38.2433	41.68	0.0192896	0.124147
106504	Stk38	33.7067	38.95	0.00681995	0.208589
57267	Apba3	34.2433	31.4733	0.023472	-0.121693
66163	Mrpl4	33.3467	36.7133	0.0252762	0.138762
17387	Mmp14	30.98	32.9533	0.0274537	0.0890873
12042	Bcl10	39.23	35.72	0.0086994	-0.135225
19707	Reps1	32.71	29.2933	0.00538321	-0.159159
18479	Pak1	34.87	31.31	0.00224462	-0.155363
30945	Rnf19a	36.5733	33.8733	0.0132405	-0.110642
276846	Pigs	35.82	43.98	0.0150951	0.296082
18753	Prkcd	35.75	33.6333	0.027547	-0.0880515
67921	Ube2f	35.3467	31.2967	0.00395355	-0.175565
20639	Snrpb2	35.23	41.9533	0.00685666	0.251981
53895	Clpp	29.4033	32.6167	0.00379535	0.14963
27393	Mrpl39	31.4067	36.0067	0.0220029	0.197193
99480	Dnttip2	34.93	37.5733	0.00737178	0.105242
14178	Fgf7	29.8967	32.4833	0.0360532	0.119715
56278	Gkap1	32.69	36.2467	0.0154186	0.148999
12558	Cdh2	37.35	41.08	0.00514	0.137328
80886	Senp3	32.1967	34.3767	0.0260351	0.0945183
59016	Thap11	33.72	30.4633	0.00561824	-0.146531
66180	P3h4	35.0533	31.8567	0.00278064	-0.137956
20444	St3gal2	32.84	36.1633	0.0185353	0.139074
67861	Akr1b10	34.99	31.5933	0.0340874	-0.147323
239027	Arhgap22	37.8233	34.4767	0.00856116	-0.133656
112407	Egln3	36.0967	33.45	0.0435147	-0.109859
11966	Atp6v1b2	34.02	39.8733	0.00183734	0.229041
80888	Hspb8	33.2833	37.1233	0.0175491	0.157526
19729	Slc50a1	33.38	36.75	0.0153246	0.13876
72787	Ndc1	32.5433	36.3567	0.00154794	0.159858
76863	Dcun1d5	30.9967	33.8567	0.0268962	0.127327
71709	Syde1	33.09	27.05	0.000273851	-0.290767
235606	Apeh	36.6933	28.6933	0.00118459	-0.354802
77125	Il33	32.03	28.1567	0.0241995	-0.185947
13121	Cyp51	23.3633	25.2067	0.047456	0.109559
17865	Mybl2	35.5367	38.4733	0.00151274	0.11455
28077	Med10	31.4567	33.8233	0.000302346	0.104653
109168	Atl3	31.35	34.5567	0.0110704	0.140499
73124	Golim4	34.0233	38.5133	0.000753455	0.178834
228866	Pcif1	30.5533	28.01	0.0194287	-0.125388
226982	Eif5b	30.7033	32.8033	0.0290747	0.0954471
23871	Ets1	35.8667	31.4667	0.000796367	-0.188819
68970	Dcaf12	32.9033	30.84	0.018753	-0.093431
68703	Rere	30.4667	33.8033	0.0316432	0.149934
19248	Ptpn12	34.6467	32.3167	0.0209884	-0.100438
12488	Cd2ap	32.8233	26.7	0.00800106	-0.297882
66700	Chmp3	31.5333	24.3667	0.00162855	-0.371969
18030	Nfil3	31.0533	36.1033	0.0332729	0.217384
11883	Arsa	30.2533	32.9933	0.0485827	0.12508
66493	Mrpl51	32.1433	28.24	0.0162324	-0.186779
66624	Spcs2	32.47	36.1067	0.00518036	0.153158
12537	Cdk11b	29.8133	33.07	0.017484	0.149565
140740	Sec63	34.03	31.5233	0.0257987	-0.110387
83396	Glis2	29.86	26.58	0.0149517	-0.167873
224807	Tmem63b	31.2767	27.39	0.00485176	-0.191437
18812	Prl2c3	41.1667	45.1667	0.0277414	0.133782
69823	Fyttd1	31.58	39.1967	0.000181923	0.31172
67039	Rbm25	28.4	30.9233	0.0201527	0.122805
65970	Lima1	32.45	35.4033	0.0453773	0.125667
53890	Sart3	32.4167	35.1233	0.0138659	0.115694
28036	Larp7	28.8867	31.0333	0.0146164	0.103415
20306	Ccl7	31.4767	37.9867	0.00691961	0.27121
56709	Dnajb12	29.5667	32.4433	0.000320844	0.13395
66942	Ddx18	28.8067	31.7067	0.00810951	0.138383
56248	Ak3	25.5067	28.5533	0.0385293	0.162785
117146	Ube3b	29.6867	35.4367	0.0002919	0.255428
20615	Snapin	30.7833	26.8833	0.000879672	-0.195437
66921	Prpf38b	28.1067	31.33	0.02239	0.156632
18949	Pnn	30.53	34.3867	0.0122717	0.171622
234344	Naf1	28.7633	31.7133	0.00938534	0.140859
69259	Kctd5	33.5633	28.9767	0.00028211	-0.211994
73710	Tubb2b	24.5667	21.2033	0.0214252	-0.212411
18230	Nxn	29.7833	25.7667	0.00539039	-0.208999
75452	Ascc2	27.6033	28.6533	0.0438057	0.0538605
28035	Usp39	28.98	32.61	0.0231943	0.170257
216705	Clint1	30.5533	33.5433	0.00104113	0.134696
75612	Gns	30.0233	35.8633	0.000988334	0.256425
55942	Sertad1	32.92	30.2933	0.0205552	-0.119964
22110	Tspyl1	29.6233	27.5567	0.0245302	-0.104333
24116	Nelfa	28.92	30.8833	0.0419423	0.0947609
17395	Mmp9	32.55	27.7733	0.000529302	-0.228957
73945	Otud4	31.2533	26.5033	0.0312508	-0.237836
71978	Ppp2r2a	29.3467	32.6567	0.0167263	0.154181
67763	Prpsap1	26.5833	32.98	0.00161764	0.311069
230257	Ptbp3	30.5967	27.0267	0.0402769	-0.178991
71735	Lrwd1	23.9033	22.3833	0.0286445	-0.0947869
66911	Nudt16l1	27.55	29.0433	0.0192472	0.0761547
57912	Cdc42se1	29.08	24.0733	0.000502963	-0.272591
224023	Klhl22	29.5233	26.3833	0.0273767	-0.162229
58172	Sertad2	31.97	29.71	0.00261393	-0.10577
14664	Slc6a9	24.3233	27.2867	0.0412359	0.165855
12424	Cck	36.4367	30.5933	0.0247902	-0.252174
76299	Erp44	30.29	32.7733	0.0154209	0.113681
23806	Arih1	29.72	25.82	0.00802494	-0.202945
99412	Golga2	27.8033	32.0167	0.00143179	0.203565
14548	Mrps33	28.1467	25.0067	0.0334631	-0.170651
67073	Pi4k2b	30.63	28.7333	0.0498399	-0.09222
12915	Atf6b	26.85	28.5233	0.048252	0.0872205
72415	Sgol1	29.6867	28.9633	0.00836965	-0.0355875
67075	Magt1	29.8233	24.17	0.00490852	-0.303224
14792	Lpcat3	27.6767	24.4	0.0154709	-0.181789
215999	Mcu	24.7033	22.0533	0.0400918	-0.163709
68449	Tbc1d10b	29.32	31.7367	0.00877961	0.114266
624784	Gm9855	28.5433	23.8533	2.19304e-05	-0.258963
68166	Spire1	29.0333	24.8967	0.0178795	-0.221758
14672	Gna11	28.1	25.06	0.00202644	-0.165184
102141	Snx25	31.29	27.5967	0.0130366	-0.181208
234258	Neil3	30.4233	34.7567	0.0342136	0.192111
71667	Tmem248	27.5767	29.38	0.00442287	0.0913863
98878	Ehd4	28.1133	26.1367	0.0376422	-0.105179
74777	Sepn1	27.22	35.4	0.00231955	0.379082
66953	Cdca7	26.1633	27.35	0.0144998	0.0639945
94353	Hmgn3	28.4533	30.6733	0.0371056	0.108387
76178	Coa5	27.8167	24.1433	0.00445025	-0.204325
23807	Arih2	25.6633	19.4533	0.000237261	-0.399691
20439	Siah2	26.36	30.02	0.0304782	0.187574
56280	Mrpl37	24.9967	27.88	0.00920628	0.157495
171486	Cd99l2	27.58	31.19	0.000250939	0.177461
20286	Zc3h7b	24.1867	25.8133	0.0292827	0.0939045
56484	Foxo3	29.54	26.7267	0.0419437	-0.14439
67383	Carnmt1	26.6033	30.78	0.0142576	0.210386
14755	Pigq	24.1167	25.0533	0.00385869	0.0549721
67057	Yaf2	27.8333	30.3633	0.0494075	0.125516
264064	Cdk8	27.3867	29.5667	0.0343835	0.110498
12449	Ccnf	28.98	23.6133	0.000299109	-0.295456
19039	Lgals3bp	38.6	33.5133	0.0383334	-0.203866
67832	Brix1	26.7933	28.5467	0.0218939	0.0914482
226976	Kansl3	26.2467	28.6133	0.00996001	0.124553
14272	Fnta	26.3933	31.0833	0.0087382	0.235968
23797	Akt3	26.7367	23.4167	0.004065	-0.191284
21938	Tnfrsf1b	30.0767	27.64	0.02538	-0.121887
227715	Exosc2	26.77	31.8367	0.00332197	0.250072
66464	Taf12	25.3567	27.6933	0.0153526	0.127174
12282	Hyou1	24.1267	28.8933	0.00820876	0.260108
216858	Kctd11	36.0567	31.4433	0.000182049	-0.197512
67712	Slc25a37	24.2067	22.2833	0.00504559	-0.119439
53380	Psmd10	25.4033	23.8633	0.0468256	-0.0902222
17309	Mgat3	26.11	27.2767	0.0285787	0.0630649
216161	Sbno2	27.5867	25.09	0.0330151	-0.136859
84035	Kremen1	31.61	27.0033	0.00210956	-0.227244
66158	Cxx1a	27.6	23.8	0.0251964	-0.213707
20481	Ski	26.0633	28.6	0.00225057	0.133994
97487	Cmtm4	27.1933	31.1833	0.00424634	0.197522
15931	Ids	28.9967	27.7167	0.00777942	-0.0651333
66736	Emc2	25.5933	28.4767	0.00151143	0.154012
105837	Mtbp	24.7867	27.7967	0.00563476	0.165348
59056	Evc	28.0467	26.75	0.0268374	-0.0682904
67602	Necap1	25.9467	29.4267	0.0128053	0.181575
21685	Tef	22.9733	26.3467	0.0153776	0.19766
106957	Slc39a6	26.9067	28.4267	0.0100099	0.0792813
66922	Rras2	28.23	25.3667	0.0307935	-0.154295
73046	Glrx5	26.6233	29.6133	0.00162421	0.153556
192160	Casc3	25.2667	28.7067	0.0245976	0.18415
12054	Bcl7b	23.0133	29.6467	0.00743339	0.3654
102060	Gadd45gip1	23.8367	26.3433	0.00107975	0.144255
114715	Spred1	26.99	24.7267	0.0444615	-0.126357
11546	Parp2	26.11	28.7267	0.00840982	0.137788
19272	Ptprk	27.3133	24.3433	0.00114913	-0.166079
66815	Ccdc109b	24.5467	21.9167	0.00499725	-0.163499
72519	Tmem55a	24.85	26.9967	0.00688078	0.119535
227937	Pkp4	26.2433	23.3067	0.0115045	-0.171208
107939	Pom121	25.67	29.97	0.0139855	0.223436
65112	Pmepa1	25.5233	28.4333	0.010564	0.155766
93692	Glrx	28.7667	24.2233	0.00765606	-0.248001
27401	Skp2	26.38	29.6733	0.0182896	0.169722
213109	Phf3	24.2867	27.9133	0.00951465	0.20079
230796	Wdtc1	24.6167	28.3033	0.00347373	0.201337
67979	Atad1	23.6567	26.22	0.00200331	0.148421
72649	Tmem209	22.8333	25.78	0.00509489	0.175111
15925	Ide	24.0833	26.02	0.0306785	0.111586
80905	Polh	27.5233	21.3567	0.000466442	-0.365969
80517	Herpud2	23.62	20.6433	0.000101835	-0.194333
67812	Ubxn4	22.3433	24.05	0.0257078	0.106192
21813	Tgfbr2	25.81	23.1967	0.0446956	-0.154013
72141	Adpgk	24.9767	26.7067	0.025854	0.096619
59046	Arpp19	26.2167	24.1933	0.0132308	-0.115875
223770	Brd1	23.6433	24.73	0.00540426	0.0648288
76273	Ndfip2	23.6867	25.2167	0.0309195	0.0903024
19821	Rnf2	25.9967	27.0033	0.0151173	0.0548109
69587	Pcgf3	24.54	29.05	0.00548245	0.243403
214597	Sidt2	24.26	21.5233	0.00094249	-0.172678
70178	Abhd17c	24.9967	21.0233	0.00103267	-0.249744
20595	Smn1	24.3333	27.3667	0.0438535	0.169486
226090	Ermp1	23.4267	20.45	0.00963665	-0.196051
14155	Fem1b	25.0267	20.7	0.00534264	-0.273835
433256	Acsl5	21.7867	19.9033	0.024011	-0.130435
105787	Prkaa1	23.6567	27.7167	0.0120852	0.228507
71678	Brox	24	22.7467	0.0124154	-0.0773793
76539	Fam204a	20.62	21.96	0.0441657	0.0908337
229542	Gatad2b	19.9367	23.07	0.0122814	0.210594
18701	Pigf	23.1167	28.9167	0.0170017	0.322968
226971	Plekhb2	27.4467	24.2833	0.00152971	-0.176664
17330	Minpp1	24.94	26.2967	0.0475517	0.0764185
105501	Abhd4	22.9267	21.07	0.0442562	-0.121836
29870	Gtse1	23.5167	21.9233	0.00545448	-0.101216
77644	C330007P06Rik	25.14	26.5933	0.0244445	0.08108
52829	Lurap1l	25.8867	22.0633	0.0202264	-0.230558
215210	Tmem120a	24.9833	20.8067	0.00114889	-0.26392
17120	Mad1l1	21.06	25.95	0.000642365	0.301229
12166	Bmpr1a	24.0033	25.65	0.0277063	0.0957241
22341	Vegfc	24.5267	21.56	0.0297824	-0.185994
12702	Socs3	23.62	21.9833	0.00249444	-0.103599
228005	Ppig	22.11	23.4867	0.0308438	0.0871429
116972	Fam57a	26.4767	20.9133	0.00815317	-0.340298
231386	Ythdc1	23.1467	24.6433	0.0251188	0.090393
19079	Prkab1	22.1767	24.9167	0.00301057	0.168069
67487	Dhx40	22.7133	21.7	0.023488	-0.0658444
78388	Mvp	20.87	19.2967	0.0442721	-0.113079
22687	Zpr1	24.1733	21.9767	0.0229932	-0.137444
20227	Sart1	24.1733	26.4167	0.0183972	0.128032
98402	Sh3bp4	24.6133	22.9233	0.0308104	-0.102623
76630	Stambpl1	24.0667	21.0867	0.0422639	-0.190705
57896	Krcc1	22.49	20.7433	0.0253984	-0.116636
232313	Gxylt2	22.29	18.96	0.00428908	-0.233438
11765	Ap1g1	21.9167	24.7567	0.0247388	0.175789
108737	Oxsr1	20.61	19.2667	0.0415299	-0.0972375
22247	Umps	21.8533	23.4667	0.0118421	0.10276
230752	Eva1b	20.9633	17.0067	0.00944811	-0.301768
30935	Tor3a	26.1167	23.28	0.00310025	-0.16588
407819	BC031181	23.7433	27.0833	0.0290641	0.189883
57259	Tob2	23.3633	25.48	0.0302487	0.125119
546071	Mast3	22.2867	20.5867	0.0153531	-0.114471
67393	Cxxc5	24.0167	22.3667	0.0295	-0.102686
231803	Mepce	22.8867	24.8633	0.00798515	0.119512
106740	LOC106740	19.8	23.4267	0.00311882	0.242651
13177	Eci1	20.46	19	0.0248641	-0.106807
211548	Nomo1	23.1567	25.1367	0.0317128	0.118366
71919	Rpap3	21.47	22.4967	0.0417618	0.0673891
70584	Pak4	21.64	16.5233	0.00898216	-0.389196
68481	Mpzl1	24.7	27.32	0.0350384	0.145446
16434	Itpa	20.5133	23.3267	0.00368504	0.185418
19719	Rfng	22.3733	29.2333	0.00529562	0.385834
67128	Ube2g1	22.0667	25.9067	0.00988641	0.231455
225995	D030056L22Rik	22.6	18.9033	0.033064	-0.257682
57439	Tmem183a	20.69	18.4633	0.000927792	-0.164271
11717	Ampd3	25.4567	18.95	0.000453302	-0.425846
52014	Nus1	22.3667	20.5233	0.0250448	-0.124085
54451	Cpsf3	21.8133	21.0633	0.00522197	-0.0504765
94062	Mrpl3	21.0133	23.7367	0.0283017	0.175812
269800	Zfp384	20.89	23.3633	0.0441548	0.161434
83962	Btbd1	23.13	21.1567	0.00778018	-0.128653
12337	Capn5	19.4667	17.31	0.00764024	-0.1694
71177	Asun	21.6567	23.27	0.0123524	0.10366
15200	Hbegf	28.1633	26.1867	0.00504036	-0.104986
106583	Scaf8	21.4667	25.3767	0.00767975	0.241404
107513	Ssr1	21.7067	23.9567	0.0378699	0.142289
17993	Ndufs4	22.57	21.4533	0.00592106	-0.0732046
71752	Gtf3c2	22.5033	21.1567	0.0045914	-0.0890264
100608	Noc4l	20.81	21.8833	0.0340675	0.0725555
21923	Tnc	25.21	20.6867	0.00348564	-0.285295
14884	Gtf2h1	20.27	22.6	0.0127425	0.156977
75273	Pelp1	20.5467	22.23	0.00620305	0.113604
58809	Rnase4	20.8867	18.2367	0.0127641	-0.19574
27354	Nbn	20.8267	23.13	0.0420545	0.151333
268448	Phf12	21.8833	24.64	1.10887e-05	0.17117
319625	Galm	21.4167	19.2667	0.004343	-0.152627
71947	Tmem94	18.8933	20.6967	0.0178828	0.131521
15277	Hk2	22.1867	21.0633	0.0311424	-0.0749592
22232	Slc35a2	23.87	21.9533	0.0144642	-0.120759
213575	Dync2li1	21.09	24.5467	0.0407619	0.218968
71517	9030624J02Rik	20.9333	19.51	0.0400068	-0.101588
13163	Daxx	21.05	19.1433	0.0137135	-0.136978
17025	Alad	20.01	18.5	0.0141232	-0.113196
53893	Nudt5	20.98	23.41	0.0179609	0.15811
74322	Cxxc1	19.6	21.3833	0.00918947	0.125633
19360	Rad50	20.0833	22.2067	0.0155026	0.144994
381379	Med19	18.7133	20.1967	0.00111084	0.110051
234374	Ddx49	17.3267	19.1567	0.0168462	0.144852
22343	Lin7c	20.1633	18.5567	0.0388463	-0.119797
72935	Ddx41	19.68	18.57	0.0392811	-0.0837564
50773	Nt5c	21.4133	23.6767	0.00220043	0.144957
16600	Klf4	20.11	22.7367	0.0467497	0.177108
65111	Dap3	23.1233	21.6567	0.00333618	-0.0945382
50887	Hmgn5	17.7633	20.09	0.0393035	0.177575
117171	1110038F14Rik	17.3033	21.7333	0.00965543	0.328859
18700	Piga	21.2967	19.2533	0.0254093	-0.145519
80751	Rnf34	21.5933	23.95	0.00910642	0.14944
22241	Ulk1	20.86	22.94	0.0450708	0.137126
11409	Acads	19.7133	15.02	0.00135404	-0.392287
108115	Slco4a1	23.9367	19.5533	0.00399218	-0.291808
67561	Wdr48	22.4233	20.8267	0.023095	-0.106569
217125	Samd14	20.2733	22.02	0.00947351	0.119231
224432	Scaf4	19.7033	22.3633	0.0115771	0.182696
74157	Cmtr1	21.58	20.4433	0.0178715	-0.0780644
20807	Srf	23.47	27.73	0.000389953	0.24063
75593	Malsu1	18.3467	16.8333	0.00294797	-0.124197
224105	Pak2	18.84	16.26	0.00709197	-0.212472
12181	Bop1	16.6067	18.2933	0.00381365	0.139555
72391	Cdkn3	20.7133	19.2233	0.0139354	-0.107701
232164	Paip2b	20.5033	18.0233	0.000774546	-0.185993
104184	Blmh	18.3233	21.9633	0.00262615	0.261415
14238	Foxf2	22.2433	18.6633	0.013347	-0.253166
233876	Hirip3	20.4267	22.8033	0.00813231	0.158791
107951	Cdk9	20.0567	21.61	0.0218362	0.107617
17246	Mdm2	19.64	22.0667	0.0251811	0.168074
16859	Lgals9	21.1067	17.3	0.0469753	-0.286927
100042807	Eif3j2	19.9733	16.0167	0.0136534	-0.318501
78100	Msantd4	19.05	21.2	0.00720823	0.154273
269713	Clip2	19.8467	18.77	0.0100821	-0.0804681
52713	Ccdc59	19.05	20.69	0.00769455	0.119143
66917	Chordc1	17.3433	19.35	0.0207677	0.157952
30940	Usp25	21.3233	19.6867	0.00641771	-0.115214
20516	Slc20a2	19.14	20.61	0.01322	0.106754
72007	Fndc3b	21.4133	25.8567	0.00899677	0.272027
67702	Rnf149	18.8933	21.35	0.00411012	0.176359
107338	Gbf1	19.4767	21.5467	0.026133	0.145718
56637	Gsk3b	18.18	19.9667	0.00506812	0.135241
66309	Tmem128	21.4767	24.0367	0.0361333	0.162467
108645	Mat2b	20.08	21.0333	0.0361473	0.0669182
107368	Pdzd8	18.4267	20.41	0.0373795	0.147481
66306	Fam53c	19.9633	22.8633	0.00271898	0.195683
74450	Pank2	19.2267	17.2167	0.030112	-0.159303
193736	Zbtb12	18.7067	20.9733	0.0301593	0.165004
66536	Nipsnap3b	21.6433	19.6433	0.0149301	-0.139883
234852	Chmp1a	20.1067	17.0433	0.0103955	-0.238466
54391	Rfk	18.97	14.5933	0.00534506	-0.37841
17295	Met	20.6867	17.4367	0.0195812	-0.246577
19703	Renbp	15.6533	18.5333	0.00380837	0.243652
12909	Crcp	16.14	19.3233	0.00157035	0.259703
77038	Arfgap2	17.3467	18.15	0.0295051	0.0653111
74427	Eaf1	19.0833	17.2767	0.0301694	-0.143488
26373	Clcn7	18.1367	19.8367	0.0176658	0.12926
63985	Gmfb	19.96	17.5667	0.0270108	-0.184271
60364	Donson	18.7133	20.7433	0.0297799	0.148581
72729	Cdc42se2	19.08	20.95	0.00719498	0.134889
13544	Dvl3	17.5467	18.7133	0.0173911	0.0928696
12192	Zfp36l1	19.6867	18.0967	0.0497328	-0.121495
83383	Tfap4	15.5033	19.28	0.0160217	0.314527
170762	Nup155	18.2767	19.9533	0.00573641	0.126627
224902	Safb2	17.6433	21.7633	0.00266126	0.302776
76551	Ccdc6	18.1867	20.8033	0.000669447	0.193934
223527	Eny2	17.9233	16.55	0.0140491	-0.115008
106064	AW549877	17.9733	20.2367	0.00293328	0.171114
76205	Stard3nl	19.11	16.78	0.0192121	-0.187585
21810	Tgfbi	15.0367	17.8967	0.00376051	0.251206
30877	Gnl3	16.33	17.4267	0.0466112	0.0937718
76809	Bri3bp	17.4833	19.3467	0.00914173	0.146105
320011	Uggt1	18.14	21.5	0.0214091	0.245162
231798	Lrch4	19.8533	17.36	0.0274231	-0.193614
231327	Ppat	18.81	20.3633	0.0155711	0.114474
66880	Rsrc1	17.9967	16.4933	0.000176663	-0.125847
56200	Ddx21	15.0967	17.7733	0.0451169	0.235484
74026	Msl1	18.2933	19.9867	0.0361143	0.12772
57295	Icmt	18.69	16.4233	0.00254814	-0.18652
17165	Mapkapk5	17.0433	18.6433	0.0246779	0.129452
14712	Gnpat	18.4333	16.7267	0.00749579	-0.140167
69807	Trim32	18.3633	19.1767	0.00395259	0.062524
14645	Glul	17.9933	17.3	0.036536	-0.0566904
77697	Mmab	17.1333	19.4767	0.019975	0.184941
225875	Lrfn4	15.9333	17.9167	0.0130808	0.169254
67101	2310039H08Rik	16.51	19.39	0.0115142	0.231973
229524	Msto1	17.1067	17.8567	0.0430369	0.0619041
66313	Smurf2	18.9633	17.38	0.0282889	-0.125784
54723	Tfip11	19.4867	17.5667	0.0407349	-0.149647
54153	Rasa4	18.81	16.52	0.021882	-0.187286
26569	Slc27a4	17.4167	16.3633	0.0443747	-0.0900019
667410	Gm8615	17.27	20.1133	0.01223	0.219884
13663	Ei24	16.9767	22.9867	0.00125838	0.437244
104418	Dgkz	15.5133	15.9767	0.049507	0.0424577
170749	Mtmr4	15.0467	13.8133	0.00766049	-0.123382
71085	Arhgap19	15.18	12.18	0.00229133	-0.317658
22184	Zrsr2	16.61	17.95	0.00909265	0.111932
214901	Chtf18	16.6933	19.5233	0.00185053	0.225927
16475	Ajuba	17.6533	14.9067	0.0226586	-0.243983
53625	B3gnt2	16.6133	17.93	0.0471412	0.110034
19128	Pros1	16.0433	17.77	0.000181665	0.14747
213464	Rbbp5	17.6967	18.34	0.0265737	0.051516
66895	Pxdc1	19.1333	15.3233	0.00874091	-0.320358
73910	Arhgap18	12.91	11.8433	0.0281576	-0.124414
66294	Fam3a	17.7233	18.8867	0.0430043	0.0917181
211286	Cln5	17.1	19.84	0.0158909	0.214416
13078	Cyp1b1	23.6267	19.7433	0.00032769	-0.259051
70385	Spdl1	14.9533	17.14	0.0262544	0.1969
67841	Atg3	15.85	17.7933	0.00879946	0.166854
226169	Pprc1	14.9933	17.2867	0.0117325	0.205339
15473	Rida	16.9433	20.3767	0.0103849	0.2662
320924	Ccbe1	16.7633	14.7667	0.0153167	-0.182965
66153	Fbxo36	18.1467	14.28	0.025884	-0.345709
381308	Mnda	21.3867	17.4033	0.0106565	-0.297348
234094	Arhgef10	18.2767	16.86	0.00309341	-0.116398
98732	Rab3gap2	15.7433	16.5333	0.012647	0.0706366
97287	Mtmr14	16.9533	14.5167	0.00228628	-0.223859
70599	Ssfa2	16.15	14.6767	0.0491139	-0.13801
218138	Gmds	15.5067	13.8233	0.00607414	-0.165783
269233	Fam171a1	16.1667	14.73	0.00329936	-0.134265
14571	Gpd2	16.1467	14.9833	0.0145285	-0.107878
108086	Rnf216	16.0933	17.6733	0.00970052	0.135111
77110	Gpbp1l1	15.0867	17.08	0.00105971	0.179034
12748	Clk2	15.9867	18.24	0.00849054	0.190237
28006	Fam21	15.67	17.95	0.0026013	0.195979
52858	Cdipt	15.8033	13.8033	0.00378345	-0.195212
20947	Swap70	16.3267	17.6133	0.0113906	0.109438
54624	Paf1	15.5633	17.0267	0.00604775	0.129645
67087	Ctnnbip1	16.8867	19.18	0.00167761	0.183718
24060	Slc35a1	17.33	13.52	0.00262625	-0.358177
68731	Rbfa	15.3433	16.6833	0.0249705	0.120796
223776	Selo	14.4267	13.4167	0.0218872	-0.104712
12492	Scarb2	16.6867	16.2433	0.000387189	-0.0388481
381085	Tbc1d22b	15.9	18.1867	0.0243185	0.193854
268970	Arhgap28	17.6667	14.34	5.45622e-05	-0.300985
99470	Magi3	17.78	16.4233	0.000255521	-0.114508
75219	Dusp18	16.5	14.8167	0.00378062	-0.155245
66818	Smim7	15.4667	13.2467	0.00315097	-0.223533
75723	Amotl1	15.66	13.28	0.0102813	-0.237829
56405	Dusp14	17.37	15.2	0.0104422	-0.192526
212772	Arl14ep	14.9533	18.27	0.00213119	0.28901
73296	Rhobtb3	15.82	14.12	0.0400749	-0.16401
72722	Fam98a	14.98	17.1433	0.00681423	0.19461
56306	Fam60a	15.37	16.65	0.0367788	0.115405
109095	Rbm15b	14.3967	15.2267	0.033384	0.0808653
22402	Wisp1	14.5267	12.2933	0.0368482	-0.240828
67456	Ergic2	15.85	18.5867	0.00446728	0.229785
57357	Srd5a3	14.08	17.0367	0.0437509	0.274996
74194	Rnd3	14.0833	13.3	0.0358462	-0.0825626
76788	Klhdc10	14.6567	15.46	0.0023636	0.0769833
231670	Fbxo21	14.4667	12.9733	0.0249202	-0.157183
30841	Kdm2b	15.73	16.8867	0.0351657	0.102366
73469	Rnf38	14.9367	16.2733	0.0177689	0.123652
225895	Taf6l	13.2567	15.47	0.0222976	0.222755
230709	Zmpste24	13.9967	10.76	0.00988235	-0.379405
58239	Dexi	15.1367	13.6533	0.013294	-0.148794
66867	Hmg20a	15.7233	14.8833	0.0425587	-0.0792094
16795	Large	16.7967	15.8933	0.0163876	-0.0797532
22083	Ctr9	15.4033	16.32	0.00836218	0.0833985
56095	Ftsj3	13.73	16.1433	0.0011035	0.233607
353190	Edc3	15.43	13.7467	0.0434417	-0.166656
69860	Eif1ad	14.7167	16.6333	0.0322778	0.176626
230967	Cep104	14.4633	15.1867	0.0266764	0.0704052
14431	Gamt	13.69	11.0933	0.0135673	-0.30343
22420	Wnt6	15.7533	14.17	0.0113048	-0.152817
209416	Gpkow	14.87	12.8033	0.0146538	-0.215885
18037	Nfkbie	14.6667	13.1467	0.0298166	-0.157844
83397	Akap12	14.3267	16.6033	0.0301925	0.21277
64898	Lpin2	15.0467	13.62	0.0167524	-0.143717
277463	Gpr107	15.05	14.2	0.0203835	-0.0838726
237943	Gpatch8	14.0833	15.5733	0.0497751	0.145089
12532	Cdc25c	14.5767	13.6667	0.0238061	-0.0929994
20650	Sntb2	14.7867	12.32	0.0118913	-0.263295
66410	Mterf3	12.4333	14.3333	0.00528122	0.205161
269224	Pask	14.5467	15.3567	0.000738102	0.0781765
20818	Srprb	13.3633	15.6433	0.00235731	0.227268
192191	Med9	14.49	12.9633	0.0385716	-0.160621
69786	Tprkb	14.42	12.3467	0.0110278	-0.22395
69976	Galk2	15.0067	12.2767	0.0025684	-0.289685
67809	Rmdn3	12.7733	15.24	0.0310222	0.254728
20443	St3gal4	15.0533	14.45	0.0222711	-0.0590135
18792	Plau	17.3733	15.2333	0.0234722	-0.189643
381598	2610005L07Rik	13.7567	15.1767	0.0318529	0.141724
69053	1810013L24Rik	14.6133	12.96	0.0373918	-0.17322
14299	Ncs1	14.53	16.5867	0.0415886	0.190989
83797	Smarcd1	13.32	16.71	0.00765197	0.327118
106878	Smim3	15.59	14.3933	0.0210966	-0.11522
14020	Evi5	15.1433	12.5533	0.0073346	-0.270612
21843	Tial1	14.9667	16.22	0.0301897	0.116021
414801	Itprip	17.7967	16.37	0.0221781	-0.120553
66999	Med28	14.9	13.73	0.00980086	-0.117981
52335	Atxn1l	14.9733	13.1267	0.0197939	-0.189895
15467	Eif2ak1	15.4	13.98	0.00467322	-0.139566
17931	Ppp1r12a	14.6133	15.4833	0.040802	0.0834308
26399	Map2k6	15.94	14.6467	0.0155854	-0.122079
12399	Runx3	13.8933	11.5067	0.00947838	-0.271923
18750	Prkca	15.6367	14.83	0.0235376	-0.0764144
223978	Cpped1	13.8733	15.76	0.0110745	0.183953
12648	Chd1	14.59	16.2067	0.0324248	0.151608
65962	Slc9a3r2	13.4867	15.1067	0.0398047	0.163652
101358	Fbxl14	14.5433	15.4533	0.0271704	0.0875601
18087	Nktr	12.7667	14.1267	0.00249154	0.146039
68927	Ptcd2	15.2833	12.3933	0.00350856	-0.302395
67278	Pagr1a	14.1067	15.0367	0.0487505	0.0921077
71665	Fuca1	15.64	13.9767	0.025134	-0.16222
235626	Setd2	13.76	15.56	0.0205032	0.177362
14629	Gclc	14.3833	17.8167	0.000550776	0.308829
215351	Senp6	12.5033	14.31	0.00029444	0.194711
73419	Armt1	13.2167	14.4433	0.0216299	0.128045
69470	Tmem127	14.32	13.4133	0.0052	-0.0943637
234463	Tmem184c	13.4133	15.2067	0.0398622	0.181036
20204	Prrx2	15.7167	12.9133	0.0462947	-0.283434
210029	Metrnl	14.8433	13.3933	0.0326647	-0.1483
75339	Mphosph8	13.5167	13.1833	0.0168214	-0.0360242
78833	Gins3	14.3967	12.97	0.0445579	-0.150556
11305	Abca2	14.1033	16.0433	0.0456465	0.185938
17181	Matn2	13.9367	12.6833	0.0205259	-0.135952
73225	Fam118a	14.4	12.71	0.0104708	-0.180105
11776	Ap3d1	14.58	16.7667	0.0336224	0.201605
628308	Gm14420	12.7067	15.44	0.00171721	0.281087
320878	Mical2	13.58	12.6367	0.0436127	-0.103868
108083	Pip4k2b	12.9133	14.9933	0.000658391	0.21546
75660	Lin37	12.95	14.2367	0.0435951	0.136659
67775	Rtp4	22.63	16.6567	0.00377344	-0.442137
380629	Heca	15.34	14.14	0.00624452	-0.117516
58231	Stk4	14.49	16.87	0.00308731	0.219402
70601	Ecd	12.2467	13.4267	0.0127648	0.132712
69068	1810011O10Rik	16.6833	13.07	0.0231375	-0.352148
68607	Serhl	14.94	17.54	0.0205224	0.231469
319263	Pcmtd1	13.54	14.6133	0.042542	0.110058
216131	Trappc10	14.6533	12.6333	0.000399449	-0.213994
109689	Arrb1	15.4833	13.1467	0.0134051	-0.236019
66645	Pspc1	11.9433	14.1033	0.0136578	0.239831
16588	Kin	12.4967	14.69	0.0232752	0.233291
19647	Rbbp6	13.5167	14.7233	0.0325237	0.123365
69956	Ptcd3	12.4333	14.9067	0.0403752	0.261745
270166	Clpx	14.5433	12.77	0.00849936	-0.187599
68708	Rabl2	13.5633	15.61	0.0281989	0.202759
223626	Them6	16.2667	13.56	0.0113612	-0.262561
226252	Fam160b1	12.7667	14.54	0.0409979	0.187645
67772	Chd8	11.86	13.5167	0.0445509	0.188635
28028	Mrpl50	12.8933	15.2633	0.00188085	0.243445
105675	Ppif	14.07	12.22	0.0173895	-0.203378
58911	Sumf1	13.3567	15.9667	0.00369384	0.257503
70799	Cep192	13.1667	14.34	0.0325528	0.123155
66637	Tsen15	12.94	14.8367	0.0343556	0.197329
217069	Trim25	17.55	14.3967	0.00324167	-0.285736
214505	Gnptg	14.9967	17.51	0.00280566	0.223537
217692	Sipa1l1	12.43	13.2067	0.00151277	0.0874401
16569	Kif3b	13.8667	12.5033	0.00448735	-0.149308
102595	Plekho2	13.2667	16.6733	0.00210805	0.329737
93836	Rnf111	12.36	13.47	0.00443276	0.124071
50907	Preb	12.7433	13.49	0.00985354	0.0821476
13548	Dyrk1a	12.6133	13.85	0.0426619	0.134936
384281	Gatc	11.8933	12.94	0.0276131	0.121685
71435	Arhgap21	13.13	11.5533	0.0114284	-0.184558
224824	Pex6	12.02	13.2667	0.00813475	0.142369
11865	Arntl	16.17	15.4	0.0313192	-0.0703893
109359	Fam175b	11.96	13.4333	0.0498445	0.1676
51886	Fubp1	12.05	15.3767	0.000134377	0.35171
77573	Vps33a	12.0533	13.56	0.0173346	0.169925
54343	Atf7ip	11.8533	10.5	0.00400959	-0.174903
228071	Sestd1	12.8167	11.86	0.0277859	-0.111917
67948	Fbxo28	13.05	11.9433	0.00116302	-0.127844
15260	Hira	12.2567	11.3233	0.0199872	-0.114268
56771	Med20	13.43	12.51	0.0178991	-0.102378
67542	Cog6	13.75	12.5567	0.0120894	-0.130978
56541	Habp4	12.0667	9.9	0.000140369	-0.285527
68730	Dus1l	12.3467	13.3	0.00732976	0.107305
56335	Mettl3	11.61	10.0333	0.008256	-0.210567
235542	Ppp2r3a	13.5833	12.5933	0.00659412	-0.109177
19012	Plpp1	13.2033	11.5767	0.0145869	-0.189682
102580	Alg9	12.5833	11.7967	0.00528023	-0.0931349
74150	Slc35f5	12.4633	10.4833	0.01147	-0.249592
59126	Nek6	12.0733	10.8967	0.0456375	-0.147937
80290	Gpr146	13.4133	11.4133	0.00556701	-0.232948
79196	Osbpl5	13.2633	11.98	0.0369422	-0.146815
224823	Rrp36	11.1367	12.3067	0.00445971	0.144123
225280	Ino80c	11.6233	10.6067	0.00635381	-0.132053
23962	Oasl2	18.69	14.07	0.00391259	-0.409644
15975	Ifnar1	11.94	12.6933	0.00316633	0.0882681
223881	Rnd1	15.1367	14.0267	0.0410616	-0.109875
70012	Cep85	12.5067	14.5733	0.00719368	0.220634
218543	Srek1	11.6767	12.5967	0.0337321	0.109414
11819	Nr2f2	10.6333	11.8167	0.00145832	0.152229
69716	Trip13	11.8133	12.5633	0.0489489	0.0888032
68477	Rmnd5a	12.25	11.0633	0.0168667	-0.146996
269593	Luzp1	13.1433	9.64	0.0068823	-0.447226
101185	Pot1a	11.19	12.7533	0.00596709	0.188664
214137	Arhgap29	13.2733	12.35	0.0247351	-0.10402
243362	Stard13	12.0267	10.5767	0.00916847	-0.185352
233900	Rnf40	11.7033	13.2533	0.0115184	0.179436
11666	Abcd1	12.7767	11.5533	0.0403472	-0.145202
104248	Cabin1	11.1667	12.62	0.0184461	0.176513
76793	Snip1	12.5967	13.9233	0.0213157	0.144463
12416	Cbx2	12.0367	13.28	0.00640287	0.141819
77853	Msl2	11.1067	12.2233	0.00620167	0.138212
66642	Ctnnbl1	12.3533	13.99	0.0277191	0.179496
21345	Tagln	16.7033	24.3667	0.000150843	0.544773
67943	Mesdc2	11.54	12.73	0.0195078	0.141589
94220	Cnnm4	10.78	12.44	0.0099429	0.206629
77032	Tstd3	11.9167	13.3067	0.034077	0.159168
71999	Fbxo22	11.68	13.14	0.0069242	0.169925
55980	Impa1	11.2833	12.5733	0.00616968	0.156174
217718	Nek9	11.3867	10.5067	0.0245468	-0.11604
52679	E2f7	13.28	14.4433	0.0392904	0.121149
68276	Toe1	11.0867	12.1033	0.00886092	0.126579
72650	2810006K23Rik	11.3167	12.76	0.00666809	0.173179
16907	Lmnb2	11.2233	12.0567	0.0130859	0.10333
69900	Mfsd11	11.3533	12.6567	0.00608409	0.156782
100121	Tdrd7	14.8233	11.89	0.00205776	-0.318121
55946	Ap3m1	11.5967	10.3833	0.0435705	-0.159441
268880	Xxylt1	12.3067	11.15	0.017635	-0.142396
20656	Sod2	10.4967	11.8233	0.00157356	0.171706
19731	Rgl1	11.9567	10.29	0.0480329	-0.216572
24056	Sh3bp5	10.2933	9.13667	0.019658	-0.17197
27410	Abca3	11.48	10.42	0.00128266	-0.139767
16950	Loxl3	12.27	13.62	0.00777714	0.150591
69870	Polr3gl	10.8033	12.7133	0.0129288	0.234866
68606	Ppm1f	11.13	9.63	0.0177186	-0.208846
58988	Rps6kb2	11.7033	14.1433	0.00399409	0.273203
80976	Syt13	11.63	9.69	0.0106801	-0.263283
100503380	Snhg4	12.17	14.31	0.0364636	0.233695
14148	Fdx1	11.9667	9.91	0.015616	-0.272064
94180	Acsbg1	11.9833	10.23	0.0227437	-0.228223
18828	Plscr2	12.6567	10.5833	0.00725101	-0.258103
67464	Entpd4	11.1667	10.2267	0.0317609	-0.126863
70726	Angptl6	8.15333	9.60667	0.0331739	0.236646
238831	Ppwd1	11.96	10.57	0.0195794	-0.178242
216156	Wdr18	10.2	11.49	0.00460141	0.17181
97761	Sgsm2	10.6367	10.01	0.00645311	-0.0876041
12050	Bcl2l2	10.83	11.7967	0.0309277	0.123346
66801	Prkrip1	9.00667	10.0567	0.000307767	0.159087
546143	Ccpg1os	11.7567	10.5533	0.0493374	-0.15578
116848	Baz2a	11.1467	10.22	0.0338926	-0.125217
217207	Dhx8	10.27	11.4167	0.0249122	0.152705
20197	S100a3	14.5133	12.2067	0.00388052	-0.24971
641340	Nrbf2	10.6867	13.64	0.00116631	0.352032
233210	Prr12	9.55667	11.11	0.0177441	0.217279
13559	E2f5	9.27667	7.38333	0.00301179	-0.329334
20621	Snn	10.4633	10.6733	0.0126801	0.0286683
19134	Prpf4b	10.8	12.2567	0.0486134	0.182535
210982	Gltscr1l	10.0133	9.50667	0.0346837	-0.0749108
235461	Fam63b	10.38	8.44667	0.0409829	-0.297352
213081	Wdr19	10.3	8.53333	0.00639759	-0.271463
11622	Ahr	10.36	8.63	0.0428514	-0.263592
67213	Cmtm6	11.2533	9.8	0.0183264	-0.199499
11898	Ass1	9.78667	8.05333	0.0128224	-0.281232
66282	Tma16	10.11	11.9767	0.0107763	0.244443
52513	Ddx56	9.31333	10.72	0.0179398	0.202935
240613	9930021J03Rik	10.6833	12.7567	3.92481e-05	0.25589
12035	Bcat1	9.36	10.8233	0.0143073	0.209564
230866	Emc1	10.3767	12.41	0.0001706	0.25816
64453	Zfp280b	10.22	10.5867	0.0356553	0.0508532
227612	Tor4a	11.2967	9.68667	0.0134725	-0.221825
104027	Synpo	10.9367	9.31	0.000915171	-0.23232
234854	Cdk10	7.83333	9.25667	0.00543637	0.240866
67016	Tbc1d2b	10.5167	9.9	0.00579987	-0.0871771
16190	Il4ra	10.8667	9.92667	0.00464828	-0.130528
76816	Sdccag8	10.5867	10.06	0.00612753	-0.0736181
207565	Camkk2	10.1367	7.85	0.00263996	-0.368819
56615	Mgst1	9.47	8.67	0.0093052	-0.127332
215751	Ginm1	9.31	10.7967	0.00243491	0.213733
70827	Trak2	10.7467	13.11	0.0447121	0.286778
386463	Cdsn	10.07	11.7533	0.00171222	0.223006
78651	Lsm6	9.66	10.68	0.00603679	0.144817
15944	Irgm1	12.11	9.38333	0.000510444	-0.368026
17979	Ncoa3	10.33	12.5867	0.00233295	0.285056
15507	Hspb1	9.5	8.24333	0.0493125	-0.2047
216846	Cntrob	9.53333	10.5133	0.00417431	0.141168
233073	U2af1l4	10.8967	13.2	0.0164787	0.276651
671535	Parp10	13.3867	11.36	0.0183793	-0.236834
70508	Bbx	9.69	11.2667	0.0437403	0.217492
18049	Ngf	11.48	12.9067	0.0456122	0.168994
230648	Efcab14	11.0133	13.1433	0.000284186	0.25508
74105	Gga2	9.83	10.7867	0.0489558	0.133986
192231	Hexim1	10.8933	12.2333	0.0221216	0.167372
69668	Ccdc115	9.76	11.8267	0.00174795	0.27709
84004	Mcam	11.77	12.0667	0.0183369	0.0359129
73172	Exo5	8.74667	9.69333	0.0294441	0.14826
11475	Acta2	16.7767	38.28	4.55064e-05	1.19013
50996	Pdcd7	9.84667	10.5333	0.0242132	0.0972547
76007	Zmym2	9.72667	10.7	0.0175529	0.137593
11977	Atp7a	10.4	8.72	0.00124691	-0.254183
50917	Galns	9.62333	10.5867	0.021469	0.13764
213350	Pddc1	8.89	7.29	0.00992337	-0.286265
234076	Tmco3	9.79333	10.6567	0.00558386	0.121884
74133	Smg8	9.35667	10.5067	0.00766369	0.167238
242669	Azin2	10.4733	8.13	0.00115711	-0.365393
79362	Bhlhe41	9.23667	10.4233	0.0202996	0.174373
20768	Sephs2	9.74667	11.5333	0.0157786	0.242829
98488	Gtf3c3	9.33	10.1933	0.00759319	0.127677
225028	Map4k3	10.4167	11.98	0.0483593	0.201734
209361	Taf3	9.64333	11.3	0.0247964	0.228719
382252	A830080D01Rik	8.16667	9.77	0.0289927	0.258611
214897	Csnk1g1	9.37333	8.55333	0.0356411	-0.132075
20974	Syngr3	9.66	8.34	0.015542	-0.211976
27998	Exosc5	8.45667	10.6633	0.0166901	0.334497
67414	Mfn1	8.24	10.2767	0.000226385	0.318656
236082	Dhrsx	8.10333	9.30667	0.0388301	0.199749
18861	Pms2	10.35	9.80333	0.0260055	-0.0782865
233103	4931406P16Rik	10.5267	9.46333	0.018503	-0.153628
233887	Zfp553	9.10333	10.0333	0.0490874	0.140334
108116	Slco3a1	10.29	9.25	0.00437338	-0.153718
54484	Mkrn1	9.44	8.62667	0.0182234	-0.129984
100043272	Inafm2	9.57333	7.68667	0.00115288	-0.316663
74239	Iqce	9.52	8.61	0.00313118	-0.144948
70052	Prpf4	9.15	9.74667	0.0303392	0.0911372
26357	Abcg2	9.87667	7.85	0.015232	-0.331332
71715	Dhx35	8.82	9.89333	0.0299868	0.165678
235442	Rab8b	9.17	6.94667	0.00427544	-0.400601
19340	Rab3d	9.41	8.21333	0.0190013	-0.196227
16997	Ltbp2	8.52	9.34	0.0166272	0.132569
223827	Gxylt1	9.87667	12.4167	0.0151564	0.330182
54648	Ccdc120	9.25	10	0.0216151	0.112475
68128	Fam120aos	9.29	11.1967	0.0491695	0.269319
217431	Nol10	7.38667	8.90333	2.09211e-05	0.269422
68291	Mto1	9.02	7.95	0.0127663	-0.182173
54214	Golga4	8.60667	10.8767	0.0288012	0.33771
360216	Zranb1	8.72667	9.96333	0.00629094	0.191198
11432	Acp2	8.96	10.2933	0.00592536	0.20014
26562	Ncdn	9.05	9.66333	0.0363603	0.0946031
67736	Ccdc130	8.41667	9.13667	0.0313524	0.118419
217695	Zfyve1	9.31	7.72	0.0110608	-0.27018
50799	Slc25a13	8.62333	7.59333	0.00631618	-0.183512
244329	Mcph1	9.32333	8.99667	0.0147517	-0.0514553
83814	Nedd4l	9.27667	8.71667	0.0397348	-0.08983
109065	Dnaaf2	10.29	9.78	0.0168118	-0.0733366
14231	Fkbp7	8.49333	7.03333	0.0341326	-0.272122
213027	Evi5l	9.05	9.37333	0.00118984	0.0506444
229584	Pogz	8.41667	9.11667	0.0239037	0.115257
19377	Rai1	8.54667	9.95	0.0187299	0.219335
68808	1110046J04Rik	8.78667	7.04667	0.0260688	-0.318375
107723	Slc12a6	9.35	10.1033	0.0132707	0.111793
245857	Ssh3	8.62	8.21	0.00408355	-0.0703056
70359	Gtpbp3	7.21333	9.35333	0.000585014	0.374815
66950	Tmem206	8.19667	9.32	0.0139692	0.185293
67973	Mphosph10	7.00667	8.33333	0.0396788	0.250165
170938	Zfp617	8.58333	10.7933	0.00134846	0.330531
77652	Zfp955a	9.83333	8.57	0.0344047	-0.198385
226541	Klhl20	8.73	9.55	0.0380949	0.129519
70561	Txndc16	8.52333	10.0267	0.00264058	0.234352
70676	Gulp1	8.70667	7.15	0.00938945	-0.284177
232664	Ccdc136	9.40667	8.26333	0.0118599	-0.18696
67773	Kat8	8.27	7.21	0.0191258	-0.197888
224907	Dus3l	8.25667	9.70667	0.00185765	0.233416
101142	Itfg2	8.35333	9.17667	0.0308344	0.135618
209012	Ulk4	8.81333	7.52333	0.00814918	-0.228316
74196	Ttc27	6.77	8.18333	0.0186565	0.273533
22359	Vldlr	8.31667	9.21333	0.0189409	0.147718
53970	Rfx5	9.01333	8.52667	0.0127795	-0.0800789
72949	Ccnt2	7.52	8.75333	0.00462014	0.2191
432731	Zscan26	8.22	9.17333	0.0361664	0.158308
16367	Irs1	7.16333	5.62333	0.00193236	-0.349206
56531	Ylpm1	7.65	8.71	0.0461711	0.187213
69274	Ctdspl	8.57333	9.39333	0.0172245	0.131781
23885	Gmcl1	8.51667	7.13667	0.0380198	-0.255038
76453	Prss23	9.23333	10.8067	0.0363843	0.226998
216136	Ilvbl	8.82	7.50667	0.0156284	-0.232606
27494	Amot	8.27667	5.73333	0.000879988	-0.529676
18557	Cdk18	7.45	8.57667	0.00626219	0.203177
211651	Fancd2	7.03667	7.51667	0.0212892	0.0952009
74149	Zfp946	8.17	9.85	0.000602864	0.269788
72507	Dzip1l	8.57	9.11333	0.023507	0.0886836
20847	Stat2	9.70333	8.39667	0.0134334	-0.208664
238317	Elmsan1	9.00333	10.46	0.0310059	0.216352
70802	Pwwp2a	7.87667	9.98	0.00315615	0.341455
235527	Plscr4	9.16333	7.13667	0.00755454	-0.360622
330938	Dixdc1	9.68333	8.36333	0.0335211	-0.211426
245944	Vps54	8.44333	9.24667	0.0458668	0.131121
56742	Psrc1	8.71667	7.71333	0.0166033	-0.176422
210719	Mkx	8.23	7.45333	0.00103352	-0.143007
210808	Lacc1	8.34	8.81667	0.0187926	0.0801859
106585	Ankrd12	8.18	9.05667	0.0451207	0.146879
67770	Caap1	8.57333	9.64333	0.00520364	0.169676
68815	Btbd10	9.14667	8.33	0.00383843	-0.13493
74178	Stk40	9.07333	8.15667	0.0120246	-0.153653
231151	Tada2b	9.16333	10.34	0.0308362	0.174292
17268	Meis1	7.95	8.44333	0.0210888	0.0868578
68778	Gucd1	7.92667	6.72333	0.00306154	-0.237538
101867	Rrp8	7.69	8.74667	0.0301209	0.18575
12144	Blm	8.77	7.88333	0.00154916	-0.153771
72886	Ccdc94	7.91333	10.15	0.0441894	0.359122
209478	Tbc1d12	7.24	5.79667	0.015321	-0.320766
269941	Chsy1	7.94	9.82	0.000212003	0.306584
20964	Syn1	8.58667	7.65667	0.0439187	-0.165382
67897	Rnmt	7.54333	7.02	0.0237621	-0.103731
13990	Smarcad1	8.18333	7.82333	0.0490572	-0.0649052
227638	Qsox2	8.79333	9.49	0.0241268	0.109998
665211	Gm14326	8.13	10.2667	0.0444565	0.336641
21814	Tgfbr3	8.22	9.27667	0.00758439	0.174468
239393	Lrp12	8.03	8.40333	0.0103607	0.0655617
268465	Eme1	7.66	9.19	0.0195975	0.26272
668661	2410002F23Rik	5.95	7.34333	0.044091	0.303545
18624	Pepd	8.45667	7.72	0.020161	-0.131488
329575	Gm14325	7.28	10.1967	0.00136503	0.486087
27883	Tango2	8.18333	9.46333	0.00268713	0.20966
68626	Elac2	6.27667	6.98667	0.00881692	0.154606
110173	Manba	8.70667	9.85	0.00999349	0.178003
245469	Pdzd4	7.42333	8.55333	0.0145029	0.20442
78655	Eif3j1	7.52667	6.30667	0.0361773	-0.255133
191578	Helq	7.32667	8.06	0.0485243	0.137623
329777	Pigk	6.69333	8.73	0.00101697	0.383257
27008	Micall1	7.03	6.75667	0.00897003	-0.057213
78937	Avl9	7.68333	6.58667	0.0115841	-0.222184
320234	Ccdc66	6.61667	7.75667	0.0176811	0.229332
116914	Slc19a2	7.67333	6.93667	0.0203111	-0.145611
76933	Ifi27l2a	8.63333	5.41333	0.0132668	-0.6734
192192	Shkbp1	6.94333	5.73333	0.0174803	-0.276254
66627	Ogfod2	7.41667	6.61	0.0338234	-0.166121
19341	Rab4a	6.57333	7.11	0.0142911	0.113224
18099	Nlk	7.20333	8.18333	0.00767736	0.184024
77048	Cep83	6.31667	7.96667	0.000208137	0.334813
630579	Zfp808	7.16	9.89667	5.03697e-05	0.466983
71591	Zfp251	6.97	7.90667	0.0130687	0.181911
29877	Hdgfrp3	7.03	7.82	0.00156952	0.153644
269037	Ctif	7.22	7.78667	0.0305485	0.109007
319387	Adgrl3	6.07667	6.84333	0.0108201	0.171419
449000	Zfp960	6.12	7.71667	0.00150241	0.334446
22640	Zfp1	6.42667	7.55333	0.0307	0.233043
237360	Adamts14	7.2	6.72	0.0140612	-0.0995357
109241	Mbd5	6.80667	7.11	0.0379524	0.0629011
109857	Cbr3	7.00333	6.09667	0.0453953	-0.200021
20442	St3gal1	7.31667	6.41667	0.000350837	-0.189362
50496	E2f6	7.55667	6.69333	0.00478655	-0.175025
212974	Athl1	5.78333	6.82667	0.0154982	0.23928
77578	Bcl9	6.94667	8.36	0.00138364	0.267182
67150	Rnf141	6.74	5.12667	0.0114833	-0.394727
72195	Supt7l	6.91333	8.03667	0.0278513	0.217216
76252	Atp6v0e2	6.18667	7.28	0.0477497	0.234776
76854	Gper1	7.44667	6.03667	0.00821899	-0.302843
68667	Trpm4	8.01	7.10333	0.00381317	-0.173306
52323	Klhl7	6.92	7.90667	0.0168701	0.192298
72008	Zfyve19	6.03	7.22667	0.0241604	0.261172
102442	Dennd4a	6.72667	8.01667	0.0155016	0.253111
76813	Armc6	5.72	6.77333	0.00953032	0.243851
72772	Rint1	6.98333	6.4	0.0176785	-0.125844
192166	Sardh	5.73667	6.00667	0.0312858	0.0663519
209456	Trp53bp2	6.96333	7.83333	0.0322726	0.169848
72795	Ttc19	5.91333	7.51667	0.00298564	0.346121
21933	Tnfrsf10b	6.55333	7.59333	0.0283895	0.212504
99371	Arfgef2	6.94333	7.9	0.0253018	0.186224
225432	Rbm27	6.48333	7.56	0.00724697	0.22165
229949	Ak5	6.32333	7.63333	0.00914925	0.271628
230082	Nol6	5.16333	6.31333	0.0499289	0.290099
69179	Tmem110	7.16667	6.54667	0.0183281	-0.130542
14469	Gbp2	6.44667	5.16333	0.0241101	-0.320251
74127	Krt80	7.86667	9.30667	0.00974132	0.242512
68024	Hist1h2bc	6.29	3.57333	0.0119247	-0.81579
211446	Exoc3	6.16333	6.50333	0.0237274	0.0774686
19734	Rgs16	6.38333	5.45	0.0392842	-0.228054
208718	Dis3l2	6.01667	5.03667	0.0387698	-0.256495
67224	Med29	6.50667	7.15333	0.048572	0.136697
56404	Trip4	5.97333	5.65333	0.0255102	-0.0794345
242705	E2f2	6.88667	6.18	0.0188886	-0.156199
239096	Cdh24	6.60333	7.52333	0.0219136	0.188178
16403	Itga6	6.75667	6.04333	0.0433247	-0.160967
14773	Grk5	7.1	6.32	0.0218223	-0.167894
16337	Insr	5.68333	6.49667	0.00306284	0.192962
208292	Zfp871	6.23333	7.21	0.0146194	0.209995
240057	Syngap1	6.15	7.09333	0.00843519	0.205877
72170	Chchd4	5.04333	6.93667	0.0235648	0.459865
70779	Prdm5	6	6.79	0.0181802	0.178449
75029	Purg	6.56	5.71	0.0309051	-0.200205
66514	Asrgl1	5.40333	6.38667	0.0123833	0.241213
76251	Ercc6l2	5.93667	5.37	0.0369231	-0.144731
240055	Neurl1b	6.61	7.47333	0.0337234	0.177102
72997	Kantr	6.85667	7.53	0.0479479	0.135142
66787	Gskip	6.39333	5.83667	0.00965086	-0.131424
69408	Dnajc17	5.30333	6.22	0.0169159	0.230015
80898	Erap1	6.38667	5.58667	0.0112087	-0.193075
66874	Ncbp3	5.92333	6.87	0.0292699	0.213901
75540	Fpgt	6.24667	5.63667	0.0342192	-0.148244
218232	Ptpdc1	7.12333	7.50333	0.034524	0.0749791
353047	Plekhm1	6.52667	6.12	0.00914547	-0.0928147
214854	Neurl3	8.70333	7.07333	0.0330219	-0.299178
100169874	Gm11110	7.01667	5.77667	0.0497003	-0.280549
71446	Wrb	5.29	4.27667	0.0177131	-0.306781
16651	Sspn	6.23667	5.13333	0.0030804	-0.280879
20913	Stxbp4	6.33333	7.20333	0.049085	0.1857
68073	Fam173b	5.47333	7.11667	0.00438248	0.378782
230751	Oscp1	6.13667	7.75333	0.015176	0.337361
73569	Vgll3	6.82	7.96667	0.0365492	0.224204
67138	Herc6	6.67	6.13	0.0256101	-0.1218
72960	Top1mt	6.4	8.56333	0.0118968	0.420101
80987	Nckipsd	6.61	7.52667	0.0189179	0.187361
56089	Ramp3	8.21333	7.17667	0.0496996	-0.194654
16782	Lamc2	7.55333	6.68667	0.0019892	-0.175826
66752	4933404O12Rik	6.16	7.33667	0.028199	0.252194
22701	Zfp41	6.13333	5.84667	0.0218884	-0.069057
380601	Fastkd5	5.42333	6.07	0.0432856	0.162517
73233	Zfp942	5.62	7.37667	0.00294203	0.392399
23888	Gpc6	6.32	5.61667	0.0138072	-0.17021
103466	Nt5dc3	7.02667	6.49333	0.00494433	-0.113881
108934	Smim13	5.16667	4.45	0.0342606	-0.215428
15957	Ifit1	7.63667	4.87667	0.0072879	-0.647048
68281	4930430F08Rik	5.94	4.69333	0.00755675	-0.33985
21871	Atp6v0a2	5.29	6.98	0.0389035	0.399959
100129	Gpr153	5.98333	4.72333	0.00996775	-0.341144
234413	Zfp961	5.27333	6.69	0.0336931	0.343291
71834	Zbtb43	5.99333	5.51333	0.0307346	-0.120434
72341	Elp6	6.42	5.92333	0.0240004	-0.116164
94254	Wbscr16	5.08667	5.55	0.0455902	0.125767
382620	Tmed8	6.07	5.19	0.00680026	-0.225962
56749	Dhodh	5.73	6.50667	0.010074	0.183384
69802	Cox11	5.82	5.27667	0.0377482	-0.141392
17427	Mns1	5.65667	5.94667	0.00127606	0.0721291
74616	Scrn3	4.75667	5.75	0.020634	0.273611
675812	Zfp605	4.85	5.86333	0.0199283	0.273736
52864	Slx4	6.21667	6.81333	0.0280084	0.13222
27426	Nagpa	6.14	7.18667	0.0222481	0.227084
209448	Hoxc10	4.58667	6.11	0.0115548	0.413726
56795	Arl10	4.22	5.48	0.00692753	0.376933
56738	Mocs1	5.02667	5.66667	0.0183627	0.172898
108673	Ccdc86	4.76	4.98	0.0449916	0.0651842
12497	Entpd6	4.70667	5.63667	0.00591062	0.260137
94091	Trim11	4.98333	5.59	0.00204841	0.165737
27355	Pald1	5.92667	6.96	0.0302453	0.231866
19009	Pou6f1	5.48667	5.84667	0.0484954	0.0916844
208440	Dip2c	4.6	5.55667	0.00277936	0.272586
19363	Rad51b	4.90333	4.22333	0.0494134	-0.215381
74610	Abcb8	4.53	5.35667	0.00345367	0.241824
210582	Coq10a	5.66	6.35667	0.0214007	0.167468
208104	Mlxip	5.27667	6.36	0.0496573	0.2694
53414	Bysl	4.42667	5.55667	0.00337919	0.327999
67390	Rnmtl1	4.55667	5.08	0.0266526	0.15685
243842	Gltscr1	5.13333	6.6	0.0102917	0.36257
66948	Acad8	4.97333	4.48	0.0308248	-0.150714
231807	BC037034	5.49	5.70667	0.0153172	0.0558421
103213	Traf3ip2	5.53333	4.91667	0.0398522	-0.170468
328417	Parp4	4.87667	5.67	0.0310728	0.217453
328370	Rft1	4.89	5.44	0.0396297	0.153772
17281	Fyco1	5.20333	3.97667	0.00397227	-0.387876
626832	Gm6710	5.36	6.94667	0.00302555	0.374088
93759	Sirt1	4.23	4.91333	0.0155756	0.216044
71837	1700003E16Rik	5.03	4.45667	0.0313611	-0.174593
269336	Ccdc32	5.26	6.23333	0.0115047	0.244941
22365	Vps45	5.16667	4.54667	0.0336374	-0.184425
77106	Tmem181a	5.73667	6.65	0.0213786	0.213142
26889	Cln8	5.55667	4.84	0.0421352	-0.199213
230027	Coq3	4.35333	4.98	0.0172343	0.194025
69934	Trmt10b	5.34333	4.69	0.0482575	-0.188152
22063	Trpc1	6.04333	5.49333	0.0356649	-0.137663
20706	Serpinb9b	5.16333	4.21	0.0207966	-0.294483
67486	Polr3g	5.40667	4.09333	0.00207922	-0.401463
75767	Rab11fip1	5.20333	4.94333	0.0496183	-0.0739519
319262	Fchsd1	5.3	4.72	0.00857836	-0.167206
74498	Gorasp1	5.32	6.08333	0.00235104	0.193436
244421	Lonrf1	4.52333	4.98333	0.0349973	0.139725
237222	Ofd1	5.45	6.13333	0.0214338	0.170415
19286	Pts	6.71	5.59667	0.0096281	-0.261745
230657	Tmem69	4.49	4.89667	0.0389872	0.125085
94284	Ugt1a6a	4.75667	6.33333	0.0218962	0.413014
16499	Kcnab3	5.88667	5.09	0.0180172	-0.209785
209086	Samd9l	6.15333	5.01667	0.0198339	-0.294639
243958	Siglecg	5.90333	5.08333	0.0496708	-0.215755
67848	Ddx55	5.20667	5.89333	0.00755735	0.178724
207278	Fchsd2	4.76333	3.82333	0.0323588	-0.317141
320586	A630089N07Rik	4.36	5.55667	0.0125522	0.349892
211652	Wwc1	5.67	4.4	0.0179314	-0.365845
22704	Zfp46	4.52	5.38	0.00162303	0.251283
23947	Mid2	5.20333	5.62667	0.0296498	0.112844
231130	Tnip2	5.16667	5.77	0.045744	0.159338
215814	Ccdc28a	5.23667	6.27	0.0119428	0.259817
18708	Pik3r1	4.64	5.39333	0.00643691	0.217052
223773	Zbed4	5.04667	4.19	0.0449879	-0.268381
72661	Serp2	4.92667	3.82333	0.0405083	-0.365781
218460	Wdr41	4.64333	5.40333	0.0231307	0.218689
52710	Slc52a2	4.05667	5.00667	0.031627	0.303556
13844	Ephb2	4.88	4.38667	0.0251816	-0.153756
100503043	Armcx4	4.72	5.84	0.0495959	0.307182
380928	Lmo7	4.91	4.29333	0.00239925	-0.193625
74670	Zfp943	4.62	6.1	0.0113963	0.400916
330544	C230091D08Rik	4.29	5.27	0.0349699	0.296825
270097	Vat1l	5.14	3.65	0.00242304	-0.493872
20935	Surf6	4.35667	5.23	0.00443182	0.263586
100503460	Gm19705	5.62	3.82667	0.0401304	-0.554482
225115	Svil	4.14667	3.73333	0.0231457	-0.151488
66190	Acer3	5.3	4.41667	7.78334e-05	-0.263034
239170	Fam160b2	4.39667	3.98333	0.0133086	-0.142434
26378	Decr2	4.05667	4.41667	0.00776025	0.122663
20512	Slc1a3	5.28667	3.97333	0.00760503	-0.412009
66970	Ssbp2	4.29	3.99333	0.036337	-0.103384
13999	Gm14288	6.04	1.83667	0.0115796	-1.71746
74041	Ddias	4.64	5.16	0.0180135	0.153246
65247	Asb1	4.74333	3.83333	0.0213387	-0.307302
76792	2410131K14Rik	4.77333	6.09	0.0228613	0.351445
75590	Dusp9	4.03333	4.59667	0.0473992	0.188615
214763	Mb21d1	4.58	5.46667	0.00990196	0.255314
244548	Elmod2	5.49667	5.81333	0.0386036	0.0808086
215436	Slc35e3	4.23	5.07	0.0276479	0.261328
68810	Nexn	4.29333	5.26667	0.00412145	0.294792
102443350	Xndc1	4.22667	5.08333	0.0413321	0.266254
69106	Stoml1	5.05	5.70333	0.0460062	0.175522
239706	Mettl22	3.44333	4.00333	0.00115226	0.217396
327959	Xaf1	7.54667	5.44	0.0131496	-0.472233
74197	Gtf2e1	4.09333	4.61	0.0390484	0.171491
69663	Ddx51	4.50667	5.27	0.0135649	0.225742
231855	Ap5z1	4.15667	4.68333	0.0232473	0.172109
240038	Gm4944	3.80333	4.61	0.0304182	0.277502
232232	Hdac11	4.72	5.71667	0.0240829	0.276387
16497	Kcnab1	4.6	3.15667	0.025327	-0.543232
233532	Rsf1	4.2	4.72	0.0257815	0.168398
16790	Anpep	4.01333	3.32667	0.0066621	-0.270724
319899	Dock6	4.59333	5.00333	0.0429459	0.123348
333433	Gpd1l	3.43333	3.85333	0.039808	0.166497
338367	Myo1d	3.67	4.18667	0.00803515	0.190022
75778	Them4	3.28667	3.95333	0.0144307	0.266444
268512	Slc26a11	3.56333	4.13333	0.0289351	0.214078
13641	Efnb1	3.62	4.05333	0.0384745	0.163119
76138	Ccdc138	3.94333	4.88333	0.0195805	0.308451
16976	Lrpap1	3.96	4.88667	0.0061734	0.30335
58894	Zfp862-ps	4.05	3.43667	0.0308759	-0.236912
77117	Zfp934	4.13	5.36333	0.00746142	0.376988
72325	Vps9d1	3.97333	5.14333	0.00135147	0.372354
56284	Mrpl19	3.42667	3.7	0.0385925	0.110719
232946	Bloc1s3	4.07667	4.86333	0.00964298	0.254555
75216	Cep128	3.93667	4.94333	0.000600729	0.32851
654820	G530011O06Rik	4.62333	5.48333	0.0231131	0.24612
11501	Adam8	3.43333	3.03	0.0379966	-0.180292
140887	Lnx2	4.09667	4.67	0.0253051	0.188972
101095	Zfp282	3.96	4.48333	0.0226637	0.179071
20917	Suclg2	3.38667	3.71	0.0464312	0.131553
14766	Adgrg1	4.91667	4.23667	0.0277648	-0.214751
234728	Cmtr2	3.51	3.91333	0.0151119	0.156927
20359	Sema6b	4.23667	3.7	0.0133908	-0.195404
68332	Sdhaf1	3.27667	4.88	0.0390157	0.574652
21809	Tgfb3	3.60667	3.00667	0.0161566	-0.262501
100862203	Gm6712	3.18	4.19667	0.00706774	0.400217
72472	Slc16a10	4.24667	4.84333	0.00465435	0.189669
19799	Rn4.5s	3	5.07333	0.0432993	0.757971
64051	Sv2a	3.51	4.15667	0.0460851	0.243956
102791	Tcta	5.13667	4.28	0.00696615	-0.263222
224273	Crybg3	4.41	5.07667	0.0241341	0.203103
74570	Zkscan1	3.79667	4.50333	0.0108944	0.24626
19679	Pitpnm2	3.49667	4.17	0.0311376	0.254067
14621	Gjb4	4.47667	3.74333	0.00596092	-0.258101
100041574	9030025P20Rik	4.69667	5.46	0.0187123	0.217264
100342	Fam46b	3.40333	2.87333	0.0473749	-0.244223
71728	Stk11ip	3.56333	4.10333	0.0220943	0.203569
20911	Stxbp2	3.36333	3.92333	0.0250847	0.222188
379043	Raet1e	3.94	2.86667	0.0146154	-0.458821
654472	Gm12070	4.71333	3.09667	0.00266517	-0.606032
15959	Ifit3	6.34	4.28	0.0217169	-0.566872
70997	Spef1	4.33333	3.23333	0.0110007	-0.422455
215476	Prr14l	3.68333	5.07333	0.00275367	0.461922
104776	Aldh6a1	3.05	3.58333	0.0132006	0.232493
14468	Gbp2b	4.07	3.26667	0.0253941	-0.31721
67389	Fam132a	3.18	3.93333	0.01144	0.306726
216859	Acap1	3.79333	3.15	0.00740207	-0.268114
103172	Chchd10	2.81333	4.37	0.000307734	0.635353
72123	Ccdc71l	4.18667	3.82	0.0427494	-0.132229
236573	Gbp9	3.92333	3.16333	0.0105613	-0.310634
102607	Snx19	3.58667	4.29333	0.032683	0.259455
66355	Gmpr	3.00333	2.48667	0.039733	-0.272351
18020	Nfatc2ip	3.10667	3.68	0.0419787	0.244338
66690	Tmem186	2.64333	3.07	0.0351736	0.21588
215693	Zmat1	3.05333	3.56333	0.0207579	0.222842
18173	Slc11a1	3.43333	3.88	0.0440856	0.176447
77097	Tanc2	3.70333	3.35667	0.0477227	-0.141795
17076	Ly75	3.79333	4.57	0.0236772	0.268728
319719	Simc1	2.68333	3.24667	0.00538767	0.274933
104348	Zfp120	3.00667	3.79667	0.00932925	0.336568
140486	Igf2bp1	2.84	3.28	0.0026801	0.207805
71492	Bbs7	3.11667	3.58	0.0285267	0.199956
235330	Ttc12	3.18333	2.89667	0.0106578	-0.136145
72167	Thumpd2	3.15667	3.49667	0.00619406	0.147578
116905	Dph1	3.1	3.80667	0.0248758	0.29626
328092	Dtd2	3.08667	2.50333	0.0190029	-0.302199
211770	Trib1	3	3.28333	0.0214929	0.130199
321003	Xpnpep3	2.97333	3.38333	0.0285987	0.186364
547127	Tmem181b-ps	2.82333	3.21667	0.00942885	0.188167
171463	Il17rd	3.03333	2.8	0.00939485	-0.115477
102941	B630019K06Rik	3.30333	2.59333	0.00278191	-0.349115
75746	Morc4	2.31667	2.71	0.0187076	0.226242
74153	Uba7	4.40667	3.18	0.00299569	-0.470661
382236	Brwd3	3	2.48333	0.00820556	-0.272685
73254	Ccdc18	2.62	2.86	0.0109686	0.126448
214932	Cecr5	2.58333	3.23667	0.0130864	0.325275
70081	2210404O09Rik	2.95	3.56667	0.0136458	0.273861
53416	Stk39	2.03333	1.80667	0.026426	-0.170516
80861	Dhx58	3.98	3.1	0.00127575	-0.3605
70747	Tspan2	2.83	2.4	0.00589662	-0.237768
20589	Ighmbp2	2.55	2.79333	0.0115998	0.13149
15426	Hoxc8	2.71333	3.12	0.0335055	0.20148
329828	AI464131	2.60667	3.13333	0.0188547	0.265492
70417	Megf10	3.02333	3.99667	0.0107051	0.402657
668030	Gm14432	3.19333	3.85	0.00250167	0.269795
19735	Rgs2	3.43667	3.12667	0.00641254	-0.136385
194401	Mical3	2.80333	3.06333	0.0142427	0.127959
18675	Phex	2.82	2.39	0.0496466	-0.238685
54396	Irgm2	4.42	3.51667	0.0124731	-0.329838
19842	Rnu1a1	4.07	2.16667	0.0493498	-0.909552
99334	Zscan29	2.34	3.40667	0.00432911	0.541852
11690	Alox5ap	2.76	1.8	0.0152371	-0.616671
69309	Slc16a13	2.7	2.25667	0.00114405	-0.258766
226518	Nmnat2	3.16	2.87333	0.0366024	-0.137199
20686	Spa17	2.94333	2.49333	0.0342941	-0.239375
208650	Cblb	2.75667	2.42	0.0289128	-0.187918
232035	Ccser1	2.47333	2.14333	0.029113	-0.2066
229541	Dennd4b	2.31667	2.99667	0.0145955	0.371308
72244	1600014C10Rik	2.72333	2.44667	0.00130895	-0.154556
240753	Plekha6	2.64333	2.21667	0.0232152	-0.253967
12159	Bmp4	2.51333	2.01333	0.00317198	-0.320016
170472	Recql5	2.29	3.14667	0.0348892	0.458477
210146	Irgq	2.65333	2.3	0.0301232	-0.206172
209032	Zc3hav1l	2.79	2.57	0.0319139	-0.118497
106931	Kctd1	2.41	2.81333	0.0147682	0.223247
107094	Rrp12	1.76667	2.15667	0.0140544	0.287773
66812	Ppcdc	2.29667	2.63	0.0436295	0.195521
214931	Fbxl16	2.64	3.18333	0.0264557	0.27
381110	Rmdn2	1.91	2.84	0.00124173	0.572318
14463	Gata4	2.29333	2.69333	0.0154782	0.231947
232539	Klhl42	2.48	2	0.0205091	-0.31034
245884	Fam71f2	2.11	1.47333	0.0156141	-0.518159
229776	Cdc14a	2.31	2.01	0.0163292	-0.200697
237775	Zfp867	2.70667	2.42	0.0139574	-0.16151
217648	Gm527	1.74	2.35	0.0233809	0.433573
71583	9130008F23Rik	2.30333	1.80333	0.00349254	-0.353057
69528	1700030J22Rik	2.61	3.33333	0.0203304	0.352916
54646	Ppp1r3f	2.03333	1.65	0.0203469	-0.301381
212281	Zfp729a	2.29667	2.89333	0.0469431	0.333191
630499	H2-K2	2.89333	2.33667	0.00183652	-0.308281
67917	Zcchc3	2.33333	3.05667	0.0399972	0.389567
109270	Prr5	2.27	1.88667	0.0170941	-0.266853
329540	Nol4l	2.7	2.25	0.00913138	-0.263034
69066	1810010H24Rik	1.96	2.26667	0.0178294	0.209719
243372	Zfp775	1.92667	1.78	0.0292121	-0.11423
24110	Usp18	5.33333	3.68	0.027274	-0.535332
12862	Cox6a2	1.91333	3.15333	0.0144877	0.720789
271970	Arsj	2.6	1.99333	0.026929	-0.383329
231871	Daglb	2.39	1.92333	0.0297325	-0.313402
74048	Vsir	2.14	1.81333	0.0187712	-0.238967
751865	Sap25	1.87333	0.653333	0.0178673	-1.51972
80880	Kank3	2.04	2.7	0.013858	0.40439
231207	Cpeb2	2.06333	2.20333	0.00933785	0.0947109
78134	Lpar4	1.93	2.3	0.0321425	0.253033
209692	Dhtkd1	1.80667	2.08333	0.000645394	0.205563
16399	Itga2b	2.45333	1.99333	0.0240215	-0.29956
225651	Mppe1	1.66333	1.17333	0.0445816	-0.503464
100504121	Med9os	2.49333	1.69333	0.0314	-0.55821
12369	Casp7	2.47	1.73667	0.00761398	-0.50819
320534	Tmem104	2.09333	3.03333	0.0303811	0.535102
434377	Zfp560	1.99333	2.40333	0.0366262	0.269854
107895	Mgat5	1.94667	2.24333	0.0269531	0.204638
97998	Deptor	2.13	1.78333	0.000240827	-0.256277
75424	Zfp820	1.74	2.22	0.0178967	0.351472
78286	Nav2	2.08333	2.37667	0.0495346	0.190046
170936	Zfp369	1.83667	1.63667	0.0481774	-0.166329
215653	Rassf2	1.72667	2.00667	0.0429731	0.216811
213068	Tmem71	2.82667	1.91667	0.00148019	-0.560502
66598	3110001I22Rik	1.68	2.21333	0.0169921	0.39776
319152	Hist1h3h	0.17	0.583333	0.035	1.77879
210004	B3gntl1	1.33667	1.69	0.00744803	0.338384
68185	Coa4	1.67667	1.94333	0.038607	0.212937
100042856	Gm4070	2.14	1.52	0.0222752	-0.493539
17300	Foxc1	1.85	2.39	0.00445494	0.369485
18639	Pfkfb1	2.48	2.04667	0.0258849	-0.277064
547253	Parp14	2.60333	2.12333	0.0191034	-0.294029
270035	Letm2	1.32333	1.67667	0.0397317	0.341419
320472	Ppm1e	1.75667	2.28667	0.0234583	0.380406
68203	Diras2	1.95667	1.49333	0.00545347	-0.389862
338523	Kdm7a	1.85667	1.57	0.0340675	-0.24195
229900	Gbp7	2.2	1.78333	0.0278271	-0.302927
243382	Ppm1k	1.65	1.29667	0.0142455	-0.347658
331188	Zfp781	1.85333	2.14667	0.0269655	0.211976
320816	Ankrd16	1.59667	1.98667	0.0430673	0.315287
320973	D330023K18Rik	1.23333	2.18667	0.0307299	0.826171
320692	9430037G07Rik	1.34333	1.92667	0.0105849	0.52029
71586	Ifih1	1.89667	1.46	0.0145641	-0.377498
13171	Dbt	1.65	2.15333	0.0291013	0.384106
231570	A830010M20Rik	1.64	1.77333	0.00628753	0.112768
319211	Nol4	1.97667	1.62	0.0493207	-0.287076
13612	Edil3	1.82667	1.57	0.00623916	-0.218449
110417	Pigh	2.1	2.20667	0.0227524	0.0714794
17384	Mmp10	2.16667	1.33	0.000498163	-0.704051
74577	Glb1l	1.56333	1.91667	0.0360722	0.293974
110596	Arhgef28	1.90333	1.41667	0.00935953	-0.426028
68567	Cgref1	1.69	2.26333	0.00255264	0.421426
100316870	Gm17821	1.57	1.90667	0.0100999	0.280288
385658	Nxpe3	1.89	1.58	0.0310324	-0.258462
93697	Ice2	1.39667	1.73667	0.00826339	0.314333
241547	Harbi1	1.63	2.15667	0.0338733	0.403931
382253	Cdkl5	1.71667	1.31333	0.0173437	-0.386377
67260	Cers4	1.35	1.58	0.0197021	0.226965
228139	P2rx3	1.04667	1.43333	0.00206495	0.453572
74782	Glt8d2	2.27	1.49667	0.000210224	-0.600939
100073351	Yy2	1.97	2.28	0.0055001	0.210838
328977	Zfp532	1.58667	2.00333	0.00815808	0.336403
74396	4933407K13Rik	1.08	1.34333	0.0202545	0.314786
239017	Ogdhl	1.80667	2.21667	0.0229032	0.295061
212555	Pqlc2	1.43333	1.88333	0.0423745	0.393914
11489	Adam12	1.43	2.18333	0.00414802	0.610517
667370	Ifit3b	2.63667	1.17	0.000235974	-1.17221
216725	Adamts2	1.58333	1.32	0.000394369	-0.262427
68867	Rnf122	1.73	1.47667	0.0408847	-0.228428
329252	Lgr6	1.58	1.21333	0.00724559	-0.380949
77220	Tmem200a	1.65	1.31667	0.000736145	-0.325576
235627	Nbeal2	1.38	1.61333	0.00161425	0.225376
19165	Psen2	1.26333	1.02	0.0390345	-0.308666
66302	Rmdn1	1.32	1.80333	0.0283443	0.450128
22029	Traf1	1.76667	1.52667	0.0157998	-0.210645
170740	Zfp287	1.37	1.70667	0.00322083	0.317005
72556	Zfp566	0.836667	1.25	0.0422186	0.579203
17858	Mx2	2.38667	1.50333	0.0335099	-0.666832
98932	Myl9	2.32667	4.04667	0.00875688	0.798469
320080	Zbtb39	1.45667	1.88333	0.0422743	0.370618
380714	Rph3al	1.30333	0.76	0.0142184	-0.778135
381853	Gipr	1.49333	2.24	0.000211624	0.584963
238328	Vash1	1.13667	0.876667	0.0209561	-0.374709
100504191	Gm16576	1.21	1.46333	0.0282513	0.274251
20759	Sprr2e	1.79333	0.703333	0.00415644	-1.35036
13346	Des	1.21333	0.993333	0.049362	-0.288626
11676	Aldoc	1.13	1.33667	0.0341902	0.242317
67582	Slc25a26	1.14333	1.57667	0.0189076	0.463632
94219	Cnnm2	1.34667	2.10333	0.00172565	0.643285
214642	Cped1	1.23333	0.966667	0.0178326	-0.351472
69440	Dennd6b	1.01	1.21333	0.0147007	0.264621
353208	Zfp931	1.83667	2.21	0.0232909	0.266957
21802	Tgfa	1.24	0.863333	0.00193741	-0.522351
20394	Scg5	1.59	0.893333	0.00567188	-0.831756
78895	Pus7l	0.69	1.13	0.000896488	0.711655
320111	Prr18	0.976667	1.24	0.042816	0.344402
381290	Atp2b4	1.05667	0.823333	0.00755814	-0.359972
67586	Ubxn11	0.573333	1.07667	0.00877668	0.909126
66873	Tril	1.11	1.4	0.0332297	0.334867
20821	Trim21	1.86667	1.53	0.000168322	-0.286933
75323	4930558J18Rik	1.12	1.37333	0.00621361	0.294183
53608	Map3k6	0.8	1.01667	0.00289001	0.345775
22756	Zfp94	0.75	1.03667	0.0387387	0.46699
12659	Ovgp1	1.17333	0.866667	0.0369797	-0.437064
76574	Mfsd2a	0.823333	0.526667	0.0344298	-0.644586
12904	Crabp2	0.586667	1.00333	0.0404491	0.774188
66079	Tmem42	1.04	1.63333	0.0405898	0.651236
100043314	Tigit	0.603333	0.95	0.0375557	0.654972
16574	Kif5c	1.07	0.816667	0.0104822	-0.389792
319191	Hist1h2ai	0.853333	0.243333	0.0383435	-1.81018
56527	Mast1	1.04667	0.816667	0.00732141	-0.357983
228564	Frmd5	0.79	0.973333	0.0206884	0.301081
72504	Taf4b	0.833333	1.04	0.035	0.319618
70835	Prss22	1.11333	0.616667	0.00716432	-0.852323
432812	BC052688	1.19667	1.70333	0.0293765	0.509339
211945	Plekhh1	0.79	0.63	0.00556167	-0.326501
11770	Fabp4	1.12333	0.453333	0.0223222	-1.30914
75957	Mir17hg	0.646667	0.826667	0.0491977	0.354283
214254	Nudt15	0.93	0.62	0.0369482	-0.584963
214305	Hhipl1	1.05	1.27	0.0280945	0.274439
16449	Jag1	0.68	0.866667	0.0195112	0.349942
378937	Lrrc24	0.87	0.626667	0.00280005	-0.473317
56525	Zfp235	0.703333	0.913333	0.0418242	0.376933
170758	Rac3	1.66	1.36333	0.0274515	-0.284045
218311	Zfp455	0.53	0.666667	0.0496527	0.330973
269854	Nat14	0.803333	0.616667	0.0381774	-0.381508
72371	2210408I21Rik	1.01	0.716667	0.0429492	-0.494981
66765	4933411K16Rik	0.32	0.563333	0.0164482	0.815917
407824	BC020402	0.67	1.05333	0.0101145	0.652729
12981	Csf2	1.31667	0.846667	0.0327844	-0.637024
329470	Accs	1.04333	1.28333	0.0355725	0.298696
226691	AI607873	0.996667	0.71	0.0184853	-0.489292
64074	Smoc2	1.01667	1.29667	0.0386642	0.350961
433791	Gm13251	1.07333	0.77	0.0366191	-0.479168
381404	Pabpc1l	0.613333	0.923333	0.0184829	0.59018
100043133	9130023H24Rik	0.833333	0.666667	0.0336959	-0.321928
666938	Bend4	0.736667	0.856667	0.00312559	0.217722
100503895	Tpsab1	0.726667	1.21	0.044503	0.735641
20681	Sox8	0.813333	0.963333	0.0428458	0.244188
432770	Rslcan18	0.523333	0.726667	0.0270273	0.473564
68255	Tmem86b	0.66	0.97	0.0179172	0.555519
73316	Calr3	0.336667	0.803333	0.00817751	1.25468
208076	Pknox2	0.776667	0.563333	0.00750338	-0.463307
16666	Krt16	0.45	0.28	0.0497026	-0.684498
11828	Aqp3	0.846667	0.58	0.0432763	-0.545741
13853	Epm2a	1.11333	0.713333	0.0119125	-0.642237
12508	Cd53	0.21	0.136667	0.0253864	-0.619728
242050	Igsf10	0.65	0.74	0.0334717	0.187086
668208	Gm13288	0.863333	1.11	0.0389298	0.36257
71176	Fbxo24	0.76	1.04667	0.0323968	0.461731
97440	B3gnt9	0.793333	0.553333	0.0256275	-0.519778
52187	Rragd	0.67	0.486667	0.0239517	-0.461227
232748	Tcaf2	0.583333	0.686667	0.0351353	0.235289
14748	Gpr3	0.543333	0.77	0.0256863	0.503021
72397	Rbm12b1	0.393333	0.633333	0.0148217	0.687213
56410	Cbln3	0.77	1.09	0.01448	0.501398
77827	Krba1	0.466667	0.386667	0.0274258	-0.271302
67374	Jam2	0.716667	0.543333	0.023347	-0.399465
216177	AU041133	0.443333	0.686667	0.020037	0.631218
100504661	Gm20337	0.166667	0.303333	0.0328519	0.863938
239650	Ccdc184	0.753333	0.46	0.00828536	-0.711655
207683	Igsf11	0.47	0.63	0.00804989	0.422691
100042948	Gm15760	0.35	0.426667	0.00189845	0.285754
108079	Prkaa2	0.43	0.61	0.0298006	0.504473
232854	Zfp418	0.34	0.523333	0.018438	0.622195
320064	D130017N08Rik	0.556667	0.32	0.0357487	-0.798742
15485	Hsd17b1	0.336667	0.433333	0.00215321	0.364156
319504	Nrcam	0.353333	0.26	0.010007	-0.442518
98496	Pid1	0.496667	0.36	0.0467331	-0.464281
328440	Npm2	0.23	0.46	0.042523	1
54204	45170	0.456667	0.82	0.0115711	0.844482
213391	Rassf4	0.456667	0.3	0.0134698	-0.606179
320172	E230016M11Rik	0.183333	0.07	0.00502596	-1.38904
381677	Vgf	0.416667	0.303333	0.026426	-0.45799
232670	Tspan33	0.56	0.42	0.0441943	-0.415037
11931	Atp1b1	0.493333	0.626667	0.0453847	0.345135
268567	Tmem229b	0.283333	0.17	0.0024432	-0.736966
23876	Fbln5	0.433333	0.356667	0.031296	-0.280901
68695	Hddc3	0.39	0.743333	0.0322952	0.930535
72318	Cyth4	0.473333	0.263333	0.0135931	-0.845966
11601	Angpt2	0.43	0.593333	0.00359947	0.464506
18091	Nkx2-5	0.326667	0.496667	0.0305466	0.604459
100042150	Nrg2	0.313333	0.23	0.0481834	-0.446064
329375	Cfap77	0.06	0.19	0.00289001	1.66297
23880	Fyb	0.3	0.166667	0.0350822	-0.847997
664787	LOC664787	0.303333	0.143333	0.0408667	-1.08153
108176	Npm3-ps1	0.523333	0.9	0.011644	0.782195
320770	A630072M18Rik	0.143333	0.233333	0.0206769	0.703018
19208	Ptcra	0.52	0.283333	0.0255203	-0.876011
626058	E330020D12Rik	0.25	0.38	0.0235819	0.604071
73747	1110034G24Rik	0.363333	0.596667	0.0120011	0.715631
73703	Dppa2	0.166667	0.28	0.0420457	0.748461
100038591	F420014N23Rik	0.183333	0.306667	0.0457839	0.742202
23796	Aplnr	0.266667	0.136667	0.0027427	-0.964376
30937	Lmcd1	0.03	0.08	0.00749043	1.41504
14686	Gnat2	0.216667	0.456667	0.00102965	1.07566
68404	Nrn1	0.24	0.0866667	0.0325029	-1.46949
67900	Mtfp1	0.0966667	0.296667	0.011589	1.61775
105120	AI197445	0.143333	0.233333	0.0480745	0.703018
100042679	Gm16386	0.32	0.45	0.0254815	0.491853
18574	Pde1b	0.203333	0.376667	0.0167689	0.889442
118454	Gjc2	0.313333	0.233333	0.0408667	-0.425306
278676	AY358078	0.266667	0.14	0.0128954	-0.929611
13992	Khdrbs3	0.0766667	0.233333	0.0369649	1.60572
228911	Tshz2	0.203333	0.126667	0.0342073	-0.68281
59036	Dact1	0.226667	0.0966667	0.0027427	-1.22948
17388	Mmp15	0.12	0.256667	0.00181195	1.09686
329562	A530013C23Rik	0.0766667	0.233333	0.00670302	1.60572
110557	H2-Q6	0.19	0.0366667	0.0303374	-2.37346
320827	C530008M17Rik	0.133333	0.236667	0.0384098	0.827819
319182	Hist1h2bh	0.153333	0	0.0240467	#NUM!
14872	Gstt2	0.186667	0.276667	0.0436133	0.567685
72958	Zfp493	0.0666667	0.16	0.00148204	1.26303
15166	Hcn2	0.226667	0.15	0.048322	-0.59561
100041379	Gm13242	0.116667	0.163333	0.0351685	0.485427
56365	Clcnkb	0.103333	0.0133333	0.0037951	-2.9542
30049	Scd3	0.1	0.196667	0.0441179	0.975752
227960	Gca	0.103333	0.03	0.034752	-1.78427
71774	Shroom1	0.18	0.123333	0.00301638	-0.545434
140743	Rem2	0.213333	0.0433333	0.0395334	-2.29956
12815	Col11a2	0.14	0.1	0.0257214	-0.485427
214321	Gm4787	0.0466667	0.00666667	0.0132356	-2.80735
67983	Pdzd9	0.103333	0.0366667	0.00590453	-1.49476
75019	Rnase10	0.02	0.113333	0.0405455	2.5025
56872	Pate4	0.0833333	0.0166667	0.0474207	-2.32193
100504114	Gm16907	0.09	0.156667	0.00749043	0.799701
71776	Tha1	0.04	0.176667	0.0179303	2.14296
76573	Spatc1l	0.0266667	0.103333	0.0462647	1.9542
102278	Cpne7	0.0133333	0.0466667	0.0241101	1.80735
71653	Shtn1	0.0766667	0.133333	0.0453075	0.798366
171209	Asic3	0.0466667	0	0.0488116	#NUM!
17096	Lyn	0.0866667	0.0133333	0.0101273	-2.70044
60440	Iigp1	0.133333	0.05	0.0189001	-1.41504
67855	Asprv1	0.02	0.08	0.0132356	2
14704	Gng3	0.3	0.18	0.0486826	-0.736966
550619	Arid3c	0.04	0	0.0161301	#NUM!
319634	Efcab5	0.1	0.166667	0.0460622	0.736966
100270744	Btbd18	0.02	0.08	0.0132356	2
100042889	C920021L13Rik	0.11	0.24	0.0313757	1.12553
76406	1700019B03Rik	0	0.04	0.0161301	#DIV/0!
12723	Clcn1	0.0266667	0.0833333	0.0190821	1.64386
432628	Mfsd2b	0.0466667	0.0966667	0.016011	1.05063
11668	Aldh1a1	0.05	0.00666667	0.0313757	-2.90689
30052	Pcsk1n	0.02	0.0633333	0.00289001	1.66297
78317	Ccdc88b	0.0466667	0.11	0.0191037	1.23704
329984	Pramef25	0.0466667	0	0.0325325	#NUM!
243339	Tmem130	0.0533333	0	0.0013239	#NUM!
107766	Haao	0.0533333	0	0.0161301	#NUM!
100038638	Fmr1os	0.0966667	0.163333	0.0241101	0.756729
11498	Adam4	0.0333333	0	0.00749043	#NUM!
50530	Mfap5	0.06	0	0.00388254	#NUM!
12404	Cbln1	0.00666667	0.0733333	0.0205837	3.45943
231691	Sds	0	0.09	0.035606	#DIV/0!
105518	A630023A22Rik	0	0.0666667	0.00749043	#DIV/0!
20288	Msr1	0.0166667	0.0633333	0.0273907	1.926
77590	Chst15	0.0166667	0.0466667	0.0157998	1.48543
382097	Gm1123	0	0.0533333	0.0161301	#DIV/0!
74521	Ppp4r4	0.03	0.00666667	0.00219213	-2.16993
230161	Acnat1	0.0366667	0.02	0.00749043	-0.874469
63872	Zfp296	0	0.0433333	0.0313757	#DIV/0!
225743	Rnf165	0.0333333	0.0166667	0.0241101	-1
268491	Meioc	0.00666667	0.04	0.0194418	2.58496
74134	Cyp2s1	0.0333333	0.00666667	0.0474207	-2.32193
433940	Fam222a	0.00666667	0.0466667	0.0132356	2.80735
243369	Sspo	0.00666667	0.0233333	0.0241101	1.80735
544922	Zkscan4	0.02	0.00333333	0.00749043	-2.58496
232493	Gys2	0.0266667	0	0.0161301	#NUM!
76850	Ago4	0.0133333	0.05	0.00532813	1.90689
329387	C230014O12Rik	0.0466667	0.0133333	0.0241101	-1.80735
208151	Tmem132b	0.03	0.01	0.0257214	-1.58496
383787	Ankrd63	0.0333333	0.00666667	0.0474207	-2.32193
94187	Zfp423	0.0133333	0	0.0161301	#NUM!
21388	Tbx5	0	0.0233333	0.0248962	#DIV/0!
100039596	Tcf24	0.0366667	0.00333333	0.00211065	-3.45943
433287	Gm15455	0	0.02	0.0257214	#DIV/0!
26970	Pla2g2e	0.02	0.25	0.000326421	3.64386
14867	Gstm6	0	0.06	0.017133	#DIV/0!
54634	Magix	0.0366667	0.0766667	0.0223942	1.06413
114671	4930444G20Rik	0.08	0.0233333	0.0222699	-1.77761
11468	Actg2	0.0766667	0.376667	0.0058114	2.29662
236193	Zfp709	0.0266667	0.0533333	0.00481268	1
21948	Cd70	0	0.0833333	0.0233459	#DIV/0!
71149	4933413G19Rik	0	0.0666667	0.0161301	#DIV/0!
319164	Hist1h2ac	0.156667	0	1.94382e-05	#NUM!
74563	Rasgef1c	0.03	0	0.039942	#NUM!
56702	Hist1h1b	0.11	0.0233333	0.0478235	-2.23704
69454	Clic3	0.153333	0.0466667	0.0319002	-1.71621
230971	Megf6	0.03	0.00666667	0.00219213	-2.16993
69306	Efcab9	0.0466667	0.233333	0.00481268	2.32193
76261	0610040J01Rik	0.02	0.07	0.0241101	1.80735
69983	Sis	0	0.0166667	0.00749043	#DIV/0!
11832	Aqp7	0.0233333	0	0.00219213	#NUM!
20680	Sox7	0	0.0266667	0.0013239	#DIV/0!
100042314	Gm10639	0	0.0866667	0.0079662	#DIV/0!
72693	Zcchc12	0	0.04	0.0161301	#DIV/0!
18142	Npas1	0.0566667	0	0.00105058	#NUM!
226652	Arhgap30	0	0.02	0.0257214	#DIV/0!
74485	Lrrc71	0	0.0266667	0.0161301	#DIV/0!
493583	Itlnb	0.05	0	5.56381e-64	#NUM!
233744	Spon1	0.00333333	0.0166667	0.0474207	2.32193
19253	Ptpn18	0.05	0.01	0.0474207	-2.32193
