# Supplementary material for: LncRNA Nostrill promotes interferon-γ-stimulated gene transcription and facilitates intestinal epithelial cell-intrinsic anti-Cryptosporidium defense
Source: Front Immunol. 2024 Jul 8;15:1397117. doi: 10.3389/fimmu.2024.1397117 (PMC11260782; doi:10.3389/fimmu.2024.1397117)
Supplement: Supplementary Table 2 — List of genes from RNA-Seq in IEC4.1 cells following IFN-γ stimulation. [file Table_2.xlsx]

## Sheet: Sheet1
List of genes whose expression levels are altered (p<0.05) in IEC cells treated with siR_Ctrl or siR_Nostrill with IFN γ treatment
		Average FPKM
Gene ID	Gene Symbol	siR_Ctrl+γ	siR_Nostrill+γ	pval	log2FC
11305	Abca2	9.83333	13.8833	0.0403528	0.435195
11364	Acadm	39.03	32.47	0.00752972	-0.3279
11416	Slc33a1	10.49	12.9933	0.0413041	0.247302
11432	Acp2	6.35	8.12667	0.00742062	0.29397
11490	Adam15	71.7933	89.9567	0.00344873	0.261831
11492	Adam19	2.27	3.61333	0.0327649	0.577262
11520	Plin2	178.057	148.897	0.0193659	-0.323698
11532	Adh5	79.9567	64.0767	0.0116011	-0.385395
11544	Adprh	51.4233	44.18	0.0126909	-0.281568
11610	Agtrap	8.41333	10.6	0.0174538	0.265479
11632	Aip	115.847	87.0233	0.0116083	-0.470927
11639	Ak4	7.65667	6.34	0.0342544	-0.303638
11670	Aldh3a1	5.89333	4.5	0.0401972	-0.448051
11737	Anp32a	128.133	102.273	0.0155797	-0.396209
11744	Anxa11	26.07	23.3067	0.0256291	-0.223449
11745	Anxa3	167.837	140.363	0.011896	-0.3216
11749	Anxa6	153.94	133.8	0.0435172	-0.269835
11757	Prdx3	61.5467	79.3467	0.00496607	0.305909
11764	Ap1b1	28.56	26.3067	0.0399996	-0.183409
11770	Fabp4	1.66333	0.366667	0.00394442	-2.1582
11772	Ap2a2	70.69	65.2133	0.0205985	-0.186701
11785	Apbb1	24.4833	20.0767	0.0188573	-0.328122
11787	Apbb2	8.86	12.4367	0.0193098	0.425225
11796	Birc3	6.7	5.52667	0.029375	-0.318683
11804	Aplp2	68.79	91.3333	0.00329623	0.34504
11840	Arf1	293.92	375.773	0.0032159	0.2915
11841	Arf2	16.7767	14.8667	0.0363993	-0.237841
11843	Arf4	153.807	185.507	0.017581	0.212105
11852	Rhob	77.6967	63.7167	0.000110808	-0.349785
11867	Arpc1b	411.387	351.983	0.0388787	-0.291118
11877	Arvcf	4.93667	3.19667	4.75238e-06	-0.696854
11883	Arsa	17.0733	21.2233	0.0135906	0.251814
11928	Atp1a1	133.267	165.96	0.0335671	0.253653
11966	Atp6v1b2	30.73	40.1767	0.000762204	0.323936
11973	Atp6v1e1	64.2267	52.8333	0.0388081	-0.344043
11984	Atp6v0c	465.6	637.54	0.00738208	0.392571
11991	Hnrnpd	53.9033	44.88	0.000335661	-0.328461
11992	Auh	18.06	13.4167	0.00149028	-0.432105
12009	Cep131	7.36	5.15	7.2739e-05	-0.584186
12010	B2m	494.247	678.003	0.00383841	0.408487
12017	Bag1	170.623	131.88	0.0193363	-0.440805
12018	Bak1	100.593	136.56	0.000928425	0.374412
12035	Bcat1	12.3967	15.2067	0.0169351	0.224945
12041	Bckdk	27.38	34.6867	0.0265986	0.273598
12050	Bcl2l2	10.9233	15.0867	0.0101457	0.317011
12051	Bcl3	21.0033	27.13	0.0169261	0.308389
12091	Glb1	25.0267	33.8967	0.00425329	0.371163
12111	Bgn	507.903	738.743	8.8541e-05	0.478891
12183	Bpgm	48.1367	38.3933	0.0028302	-0.410317
12266	C3	19.4933	16.0267	0.0458493	-0.272315
12293	Cacna2d1	2.11	3.07333	0.0133739	0.462383
12297	Cacnb3	80.86	64.1833	0.000282798	-0.382024
12306	Anxa2	1520.85	1109.84	0.00724056	-0.519962
12389	Cav1	116.407	145.043	0.00533295	0.267962
12390	Cav2	27.18	38.3867	0.00128093	0.434124
12408	Cbr1	28.9033	23.01	0.0478925	-0.393057
12412	Cbx1	83.54	73.74	0.0430613	-0.170229
12424	Cck	42.5733	24.9067	0.000856449	-0.823857
12450	Ccng1	12.6767	19.19	1.80675e-06	0.537891
12454	Ccnk	11.0733	14.1767	0.0302461	0.289439
12460	Ccs	50.6867	35.3067	0.00288873	-0.587287
12490	Cd34	409.067	577.833	1.85586e-05	0.442037
12492	Scarb2	18.24	24.2467	0.0005843	0.347227
12499	Entpd5	3.42	4.45	0.0279721	0.320748
12505	Cd44	50.7133	70.79	6.99684e-05	0.419128
12537	Cdk11b	55.97	41.8267	0.000308516	-0.474757
12566	Cdk2	45.9567	55.2667	0.0439283	0.197738
12580	Cdkn2c	36.4033	30.6767	0.00280066	-0.322587
12608	Cebpb	59.7267	42.0867	0.00031748	-0.571363
12609	Cebpd	43.89	36.73	0.0489104	-0.326105
12615	Cenpa	162.353	130.453	0.049344	-0.334109
12623	Ces1g	17.2167	12.0733	0.0012373	-0.57863
12651	Chkb	38.0933	31.9933	0.0334009	-0.316309
12702	Socs3	90.1067	76.4867	0.00486068	-0.299979
12751	Tpp1	20.4267	25.3267	0.00338504	0.419244
12757	Clta	291.687	231.043	0.0308941	-0.42282
12764	Cmas	22.6867	17.5933	0.00312371	-0.432844
12812	Coil	4.19333	5.48333	0.0412883	0.326422
12821	Col17a1	0.173333	0.08	0.0414986	-1.19368
12824	Col2a1	0.0166667	0.0766667	0.0442652	2.00993
12836	Col7a1	5.98667	4.27667	3.08846e-05	-0.554279
12848	Cops2	38.6067	50.47	0.000299451	0.323073
12864	Cox6c	1286.13	938.647	0.0314299	-0.495919
12890	Cplx2	7.06333	5.04333	0.000229766	-0.566765
12905	Cradd	1.42333	2.10667	0.0337493	0.538946
12908	Crat	25.0567	30.2833	0.0259002	0.208647
12974	Cs	120.633	153.89	0.00798608	0.289869
12995	Csnk2a1	47.7433	56.96	0.0215019	0.190977
13003	Vcan	10.9067	16.77	0.0255313	0.609817
13025	Ctla2b	1.56	0.66	0.021269	-1.10672
13039	Ctsl	479.34	376.347	0.00270541	-0.410593
13043	Cttn	86.29	77.03	0.00624568	-0.224707
13135	Dad1	158.627	215.157	0.0459329	0.387044
13144	Dapk3	42.75	27.32	1.45239e-06	-0.701421
13169	Dbnl	89.4667	71.75	0.00451108	-0.385833
13191	Dctn1	51.2033	45.5	0.00412638	-0.234999
13197	Gadd45a	20.9367	15.98	0.0064009	-0.444949
13198	Ddit3	65.1967	42.83	0.00592009	-0.643272
13244	Degs1	75.8267	96.08	0.0285196	0.274355
13347	Dffa	6.21667	9.13667	0.00024373	0.51723
13356	Dgcr2	35.2733	43.4867	0.0158157	0.236036
13360	Dhcr7	19.18	27.6433	9.89114e-05	0.459652
13367	Diaph1	15.83	13.7633	0.0316858	-0.263991
13478	Dpagt1	16.67	23.7433	0.00459594	0.375343
13542	Dvl1	50.3	43.5233	0.00189978	-0.268315
13557	E2f3	5.40667	7.13	0.0208532	0.346254
13560	E4f1	12.34	9.91667	0.00955654	-0.377105
13590	Lefty1	1.86667	1.21	0.0261781	-0.692682
13638	Efna3	5.54667	7.42667	0.0250752	0.353973
13640	Efna5	1.48667	2.00667	0.0275302	0.37742
13653	Egr1	32.4433	43.39	0.0143441	0.358598
13654	Egr2	2.78	3.95333	0.00708635	0.449697
13655	Egr3	1.27	1.90667	0.0113925	0.525439
13660	Ehd1	136.83	105.747	0.000262279	-0.440957
13663	Ei24	19.47	37.62	4.48315e-16	0.875852
13665	Eif2s1	35.8833	29.84	0.00127837	-0.332578
13669	Eif3a	141.503	98.4367	9.00997e-05	-0.584636
13680	Ddx19a	43.4433	38.8367	0.0412499	-0.218386
13681	Eif4a1	550.457	427.913	0.00114281	-0.429824
13682	Eif4a2	102.18	122.867	0.031669	0.211332
13712	Elk1	9.70667	14.2167	0.00597735	0.492595
13722	Aimp1	97.79	77.8967	0.0331031	-0.392016
13726	Emd	70.5933	87.67	0.0415633	0.250884
13732	Emp3	45.0167	61.2733	0.0387704	0.389535
13804	Endog	5.69667	3.52	0.00786883	-0.751725
13806	Eno1	3193.55	2617.58	0.0472798	-0.353154
13808	Eno3	108.163	79.9867	0.0161053	-0.444521
13865	Nr2f1	5.52667	8.49333	0.00102174	0.458911
13874	Ereg	4.94	3.91333	0.0442358	-0.39487
14062	F2r	17.4333	27.7833	0.000256597	0.615118
14082	Fadd	4.91	4.03667	0.0466677	-0.350272
14109	Fau	3248.96	2170.81	0.0261533	-0.611777
14151	Fech	19.4233	16.09	0.00407184	-0.331444
14165	Fgf10	3.95	5.46	0.00988755	0.405821
14173	Fgf2	0.496667	0.59	0.013246	0.727284
14178	Fgf7	17.2033	10.3233	1.33206e-07	-0.795096
14200	Fhl2	59.12	47.6633	0.000958477	-0.37108
14201	Fhl3	58.0067	72.65	0.0235502	0.260279
14208	Ppm1g	134.31	114.237	0.015177	-0.300732
14219	Ccn2	15.2467	12.2767	0.00436731	-0.372897
14227	Fkbp2	228.42	167.233	0.0461109	-0.51217
14228	Fkbp4	208.427	178.487	0.0310922	-0.292403
14229	Fkbp5	45.2567	39.59	0.00307551	-0.259689
14238	Foxf2	11.4	14.54	0.0225144	0.292181
14251	Flot1	59.19	46.8033	0.0358125	-0.408326
14252	Flot2	108.853	98.3033	0.0152964	-0.208637
14283	Fosl1	80.6333	97.3033	0.0427565	0.215114
14299	Ncs1	16.8	24.3667	6.83502e-06	0.472595
14359	Fxr1	90.6533	82.6467	0.0439438	-0.163733
14375	Xrcc6	73.2367	63.4667	0.042699	-0.273302
14376	Ganab	84.19	123.753	0.000880975	0.497441
14420	Galc	3.96667	5.37667	0.00752502	0.400742
14528	Gch1	5.67333	4.32333	0.0184404	-0.461523
14538	Gcnt2	5.6	8.49667	0.000302703	0.536016
14586	Gfra2	19.8567	25.1367	0.010565	0.276733
14595	B4galt1	36.9067	45.16	0.0129302	0.227035
14609	Gja1	33.7833	43.42	0.0132259	0.300231
14628	Ostm1	12.1167	10.65	0.0226676	-0.251337
14664	Slc6a9	12.2133	15.03	0.0491049	0.219938
14678	Gnai2	292.397	353.797	0.0413778	0.216757
14683	Gnas	541.697	509.13	0.0485539	-0.200867
14708	Gng7	0.676667	1.17333	0.00429921	0.737591
14739	S1pr2	20.1533	28.8833	7.38102e-05	0.455046
14755	Pigq	29.4967	40.0967	0.000295164	0.370351
14782	Gsr	41.7833	27.54	1.88343e-07	-0.66071
14792	Lpcat3	20.99	27.12	0.00409094	0.308852
14860	Gsta4	92.43	68.8067	0.0202459	-0.488617
15081	H3f3b	694.393	558.683	0.0124755	-0.381673
15115	Hars	76.54	64.36	0.0127756	-0.318145
15170	Ptpn6	11.5433	7.98667	1.95839e-05	-0.589147
15193	Hdgfl2	90.5467	65.57	0.00332244	-0.53176
15199	Hebp1	25.4267	15.0367	0.00026202	-0.815734
15275	Hk1	128.557	103.367	0.000860242	-0.37129
15288	Hmbs	41.61	34.8567	0.0451902	-0.318651
15354	Hmgb3	48.7167	41.03	0.0121799	-0.290362
15361	Hmga1	221.54	183.747	0.0169866	-0.319477
15364	Hmga2	32.1333	46.1133	0.000886573	0.461341
15382	Hnrnpa1	1014.86	829.953	1.12689e-05	-0.354992
15384	Hnrnpab	484.087	391.07	0.00119493	-0.372292
15402	Hoxa5	4.61667	3.44667	0.026631	-0.491087
15416	Hoxb8	14.2567	18.1667	0.0229574	0.269177
15423	Hoxc4	19.6867	23.88	0.0425067	0.214758
15425	Hoxc6	11.0567	15.3667	0.041779	0.392861
15426	Hoxc8	2.87667	4.22333	0.011584	0.489427
15437	Hoxd8	21.2033	28.7333	0.00345764	0.380853
15438	Hoxd9	8.06	11.2767	0.00376616	0.417552
15461	Hras	90.67	69.0967	0.0355416	-0.459002
15488	Hsd17b4	29.0967	25.4367	0.0132306	-0.257791
15499	Hsf1	52.3867	67.9533	0.00616518	0.266491
15502	Dnaja1	107.13	92.75	0.0236384	-0.278247
15511	Hspa1b	19.41	15.0333	0.000346238	-0.429551
15512	Hspa2	4.08333	3.25	0.020364	-0.391722
15516	Hsp90ab1	2248.7	1934.83	0.00645691	-0.282593
15519	Hsp90aa1	432.253	398.107	0.0248742	-0.181736
15528	Hspe1	685.467	519.787	0.0385913	-0.461746
15587	Hyal2	19.9367	25.8767	0.0353747	0.274627
15901	Id1	77.7467	58.8333	0.0184579	-0.462617
15944	Irgm1	256.163	299.2	0.0475912	0.161691
15945	Cxcl10	735.773	1014.49	0.00045926	0.407823
15950	Ifi203	19.9367	26.93	0.00526113	0.408616
15957	Ifit1	17.4	31.05	1.08195e-10	0.77263
15980	Ifngr2	33.5133	50.92	7.49475e-08	0.538944
16007	Ccn1	151.507	124.977	0.000110504	-0.337893
16012	Igfbp6	23.0167	15.98	0.0118738	-0.600532
16150	Ikbkb	16.9567	14.4033	0.00408498	-0.274199
16164	Il13ra1	49.3867	59.1167	0.0427851	0.197432
16191	Il5	0	0.113333	0.0406042	3.84663
16196	Il7	6.72333	9.03667	0.00578554	0.359506
16319	Incenp	87.23	70.7	0.00108332	-0.368762
16328	Cep250	14.7733	11.03	0.000143634	-0.470704
16419	Itgb5	92.7167	77.2333	0.00404285	-0.290728
16430	Stt3a	60.5167	76.7933	0.0194923	0.277732
16450	Jag2	0.603333	0.4	0.0468219	-0.614249
16476	Jun	60.8267	49.3233	3.35096e-05	-0.366445
16478	Jund	91.03	65.1933	0.000863903	-0.556318
16498	Kcnab2	16.77	14.6967	0.0260118	-0.255138
16499	Kcnab3	3.88667	3.03333	0.0219223	-0.423833
16526	Kcnk2	3.04	2.03667	0.0101477	-0.637217
16562	Kif1c	56.9233	53.4567	0.030615	-0.196415
16573	Kif5b	21.3033	16.96	0.0308558	-0.385205
16576	Kif7	3.39667	2.48	0.00440254	-0.441924
16580	Kifc5b	21.5233	18.4433	0.00685541	-0.287099
16582	Kifc3	26.06	20.4467	1.0867e-05	-0.416939
16588	Kin	18.4967	14.39	0.0111052	-0.426843
16589	Uhmk1	7.29	10.6333	0.0328099	0.496426
16593	Klc1	69.7933	55.3533	0.000202655	-0.400162
16650	Kpna6	18.22	24.8967	0.00916405	0.389093
16774	Lama3	0.08	0.0233333	0.0329412	-1.9136
16779	Lamb2	25.0667	19.9667	0.000249065	-0.394622
16780	Lamb3	4.88333	4.02	0.026511	-0.349981
16782	Lamc2	3.40333	2.67667	0.00710949	-0.413704
16784	Lamp2	117.267	166.173	0.00095975	0.40433
16790	Anpep	3.34667	4.57333	0.0105862	0.38542
16825	Ldb1	56.0667	71.77	0.00670557	0.267571
16828	Ldha	2482.72	2018.39	0.0313567	-0.362989
16889	Lipa	13.8333	18.2867	0.00930395	0.344513
16905	Lmna	598.217	445.96	0.0086105	-0.375834
16906	Lmnb1	74.58	68.55	0.0245622	-0.185259
16913	Psmb8	92.07	71.0733	0.0384353	-0.440086
17069	Ly6e	96.67	136.993	0.0033516	0.413787
17089	Lyar	150.317	122.267	0.02947	-0.365987
17112	Tm4sf1	340.54	256.327	0.00202767	-0.450891
17113	M6pr	67.8433	82.1733	0.0207476	0.214249
17118	Marcks	33.1333	25.8233	0.00014936	-0.423626
17120	Mad1l1	33.9367	32.0167	0.0363706	-0.300962
17121	Mxd3	45.13	33.9067	0.0437924	-0.483277
17133	Maff	47.5633	40.01	0.0215202	-0.312457
17158	Man2a1	8.44667	12.87	0.0303998	0.558717
17168	Nprl3	6.84333	8.75333	0.0240759	0.281333
17187	Max	25.47	31.4533	0.0254887	0.235499
17210	Mcl1	69.4267	63.3333	0.0330226	-0.198903
17216	Mcm2	122.75	92.7	1.75502e-06	-0.467253
17268	Meis1	6.52333	4.72	0.00472518	-0.490509
17318	Mid1	31.15	39.7867	0.00529835	0.304542
17329	Cxcl9	11.1933	14.78	0.0370133	0.332793
17330	Minpp1	28.4633	34.9067	0.0267579	0.232645
17344	Pias2	17.3067	22.14	0.00510533	0.348359
17345	Mki67	56.4233	42.65	0.00102566	-0.467321
17357	Marcksl1	58.24	47.9133	0.00818452	-0.347655
17387	Mmp14	42.9933	54.45	0.025458	0.271556
17427	Mns1	8.79333	4.65333	7.85487e-08	-0.978608
17685	Msh2	36.5767	33.4133	0.0295378	-0.196135
17691	Sik1	4.86	6.72333	0.00568	0.40873
17751	Mt3	3.34333	1.07333	0.00477671	-1.67668
17775	Laptm4a	141.863	198.397	1.71318e-05	0.421866
17873	Gadd45b	80.6767	56.2433	0.000862079	-0.584557
17886	Myh9	232.04	182.463	0.0177285	-0.405436
17955	Nap1l4	73.93	61.2167	0.00114527	-0.336346
17973	Nck1	14.19	12.64	0.0187082	-0.28867
17975	Ncl	340.373	283.91	0.0127068	-0.317299
17991	Ndufa2	305.16	213.047	0.037186	-0.577124
18008	Nes	204.023	146.993	1.14501e-08	-0.543247
18020	Nfatc2ip	2.86333	4.03	0.0218851	0.454419
18023	Nfe2l1	68.7933	89.91	0.000604155	0.299155
18038	Nfkbil1	24.5833	18.3667	0.0483835	-0.495597
18045	Nfyb	20.5867	17.33	0.00405557	-0.310285
18099	Nlk	5.94333	7.56667	0.0274396	0.284391
18114	Rrp1	155.623	120.307	0.0107777	-0.442498
18181	Nrf1	21.9633	19.0833	0.0153885	-0.261757
18196	Nsg1	37.9333	33.9	0.0372289	-0.227456
18221	Nudc	360.167	248.333	0.00196934	-0.605345
18227	Nr4a2	1.13667	2.06667	0.000670139	0.821886
18301	Fxyd5	26.6233	39.4333	0.00564286	0.499562
18391	Sigmar1	39.7833	49.3767	0.0404623	0.250639
18439	P2rx7	10.8333	14.13	0.0449837	0.325717
18452	P4ha2	202.383	158.183	0.0307279	-0.418099
18475	Pafah1b2	41.45	50.5833	0.0178199	0.222457
18476	Pafah1b3	118.13	93.8933	0.0288264	-0.404603
18479	Pak1	49.6567	42.78	0.0032385	-0.276301
18521	Pcbp2	480.03	551.073	0.0416163	0.161161
18537	Pcmt1	49.0967	42.9933	0.0477581	-0.230327
18555	Cdk16	71.6033	86.9933	0.0123325	0.225139
18557	Cdk18	6.32333	8.82667	0.0105234	0.414941
18577	Pde4a	5.39333	7.17667	0.00508206	0.330204
18582	Pde6d	77.6433	64.8867	0.000111138	-0.455582
18590	Pdgfa	47.0967	39.8233	0.0180155	-0.303326
18606	Enpp2	27.6633	36.7133	0.026823	0.350202
18617	Rhox5	1.50667	0.663333	0.0334781	-1.24319
18637	Pfdn2	59.99	40.2633	0.0023273	-0.646913
18641	Pfkl	220.447	171.39	0.0098664	-0.432462
18642	Pfkm	75.4333	62.88	0.000148626	-0.327676
18655	Pgk1	2668.13	2146.36	0.0264843	-0.377296
18685	Phtf1	15.0633	20.4367	0.0248975	0.315246
18709	Pik3r2	62.36	55.15	0.00666971	-0.241295
18718	Pip4k2a	3.48667	4.61333	0.0268857	0.337633
18720	Pip5k1a	21.51	27.4833	0.0383759	0.294186
18744	Pja1	37.0833	28.45	0.00128459	-0.430342
18746	Pkm	3703.18	2856.56	0.0033993	-0.423529
18767	Pkia	5.47	3.34	1.08503e-05	-0.767957
18777	Lypla1	21.3633	30.0733	0.00232236	0.43739
18813	Pa2g4	149.053	119.933	0.0104765	-0.385072
18824	Plp2	373.86	528.127	0.00134811	0.437353
18830	Pltp	27.9967	35.9233	0.0409708	0.294266
18858	Pmp22	30.5333	38.3833	0.0172875	0.270753
18949	Pnn	45.3733	38.2467	0.0129056	-0.30608
18984	Por	96.49	82.02	0.00118344	-0.299345
19039	Lgals3bp	38.0567	50.84	0.000175736	0.356401
19058	Ppp3r1	42.1667	53.2667	0.0149195	0.278494
19070	Mob4	24.3267	20.21	0.0207358	-0.336352
19092	Prkg2	26.25	34.75	0.000924025	0.371387
19106	Eif2ak2	38.0367	45.65	0.0484338	0.19851
19153	Prx	4.69333	3.65	0.00062316	-0.425487
19172	Psmb4	705.533	550.597	0.0442415	-0.424721
19182	Psmc3	221.627	171.237	0.0105261	-0.441145
19260	Ptpn22	8.76667	12.0033	0.000875386	0.386912
19291	Purb	17.3867	22.2	0.0392828	0.291444
19305	Pex5	38.0633	32.2067	0.00609021	-0.311001
19336	Rab24	66.7467	46.0067	0.00135337	-0.620131
19355	Rad1	12.86	17.46	0.0283038	0.361566
19356	Rad17	7.62333	9.79333	0.0392784	0.294099
19367	Rad9a	32.4033	43.8267	0.00151653	0.369842
19376	Rab34	111.463	94.1767	0.0313274	-0.310651
19383	Raly	398.813	317.38	0.0464023	-0.361886
19414	Rasa3	40.9467	36.2067	0.0242554	-0.239907
19703	Renbp	53.89	40.4367	0.027605	-0.482639
19708	Dpf2	40.1667	49.6567	0.00866963	0.242036
19730	Ralgds	9.07	11.6733	0.0108195	0.304142
19763	Ring1	11.77	8.89333	0.0130316	-0.475327
19823	Rnf7	95.5433	62.6167	0.000287826	-0.679043
19934	Rpl22	195.063	148.183	0.0338998	-0.472335
20020	Polr2a	35.9067	57.4967	0.0133353	0.625021
20024	Sub1	37.0033	28.0767	0.0136082	-0.471924
20042	Rps12	4123.14	2823.25	0.0183311	-0.591847
20111	Rps6ka1	2.50667	1.87333	0.0229492	-0.482875
20128	Trim30a	1.31667	2.36667	0.00167827	0.789732
20135	Rrm2	91.7033	76.3033	0.00773209	-0.324559
20163	Rsu1	32.5233	45.1033	0.00097296	0.417127
20168	Rtn3	118.82	149.107	0.00158305	0.261907
20174	Ruvbl2	97.31	75.88	0.00917765	-0.424954
20197	S100a3	24.9667	16.9667	0.00310502	-0.609377
20226	Sars	127.98	103.317	0.0252163	-0.382875
20227	Sart1	43.2567	34.3167	0.00923697	-0.409775
20280	Scp2	45.7967	38.2333	0.0413539	-0.330484
20289	Scx	40.74	31.2933	0.017641	-0.445628
20304	Ccl5	126.563	223.217	8.16444e-05	0.775708
20306	Ccl7	242.237	327.927	0.0257262	0.384753
20315	Cxcl12	92.6533	115.83	0.0448653	0.20932
20320	Nptn	106.477	135.947	0.000322171	0.291848
20321	Frrs1	7.58667	9.23	0.000163907	0.422067
20346	Sema3a	2.83333	3.67667	0.038957	0.335058
20359	Sema6b	4.2	3.28333	0.015991	-0.419446
20361	Sema7a	28.1667	37.4067	0.0036636	0.34815
20393	Sgk1	18.3733	24.52	0.00264274	0.358294
20397	Sgpl1	30.3767	39.02	0.0213197	0.299324
20401	Sh3bp1	41.7767	50.4633	0.0206589	0.212926
20405	Sh3gl1	107.71	94.9567	0.00996856	-0.241515
20408	Sh3gl3	5.29667	3.78333	0.00918345	-0.526226
20409	Ostf1	71.57	56.09	0.0474474	-0.419467
20422	Sem1	677.76	449.537	0.0101961	-0.629563
20444	St3gal2	20.3733	27.4767	0.00453297	0.383769
20448	St6galnac4	23.9167	29.79	0.0153788	0.247966
20480	Clpb	17.8433	15.3667	0.0326639	-0.263127
20498	Slc12a4	50.85	47.1733	0.049976	-0.173336
20509	Slc19a1	11.5033	16.7333	0.000761734	0.468909
20586	Smarca4	64.4433	51.0933	8.929e-05	-0.353825
20615	Snapin	18.2633	25.0233	0.00168564	0.398468
20637	Snrnp70	227.283	173.963	0.00791433	-0.456942
20648	Snta1	20.4667	17.03	0.0473347	-0.335216
20656	Sod2	33.32	29.2667	0.0312775	-0.25765
20667	Sox12	9.56	12.7233	0.000830144	0.347995
20698	Sphk1	10.2467	8.32	0.0200901	-0.33666
20706	Serpinb9b	2.86	2.09667	0.0180206	-0.50925
20715	Serpina3g	26.29	22.8733	0.0377798	-0.281708
20723	Serpinb9	8.16333	6.84	0.00660204	-0.407892
20737	Spn	5.94	5.14333	0.0184242	-0.28866
20747	Spop	37.22	46.4367	0.016977	0.256461
20753	Sprr1a	5.67	9.16	0.0119988	0.63977
20813	Srp14	197.673	148.873	0.00288864	-0.464115
20846	Stat1	253.16	218.427	0.00245624	-0.277746
20869	Stk11	94.0367	76.85	0.0133113	-0.365321
20924	Supt5	58.67	50.7367	0.00223253	-0.266811
20973	Syngr2	37.26	52.25	0.00282274	0.421978
21335	Tacc3	88.7333	71.59	0.00707342	-0.360845
21351	Taldo1	99.1267	138.45	0.0383011	0.417232
21355	Tap2	158.727	136.433	0.0409426	-0.289719
21371	Tbca	416.75	246.697	6.71169e-06	-0.796798
21374	Tbp	21.0667	26.4433	0.0300938	0.27011
21399	Tcea1	78.9767	70.7567	0.033872	-0.220711
21665	Tdg	25.5233	32.0633	0.0465121	0.247753
21681	Alyref	227.617	172.793	0.00402418	-0.458203
21685	Tef	20.4033	26.6167	0.00236704	0.307949
21754	Tesk1	5.82667	7.67667	0.0172854	0.331395
21766	Tex261	42.03	53.9767	0.000850942	0.364278
21771	Utp4	44.3333	56.3133	0.0221309	0.28143
21803	Tgfb1	23.8067	31.1733	0.00806745	0.32449
21809	Tgfb3	3.15	4.11667	0.0313403	0.321503
21815	Tgif1	30.42	39.8333	0.00266611	0.325086
21847	Klf10	16.72	21.1033	0.0440227	0.278397
21859	Timp3	61.2367	81.4033	0.0344486	0.352137
21871	Atp6v0a2	9.62333	13.0333	0.0129212	0.374981
21939	Cd40	0.613333	0.29	0.0230937	-1.1918
21950	Tnfsf9	15.47	23.0533	5.97945e-05	0.518021
21956	Tnnt2	34.6467	18.7333	0.000307304	-0.961638
21957	Tnnt3	1.24667	0.593333	0.0400528	-1.03374
21960	Tnr	0.0966667	0.06	0.044763	-0.670238
21982	Tmem165	35.82	43.9767	0.0166953	0.235511
21991	Tpi1	1648.47	1217.34	0.0135187	-0.503522
22004	Tpm2	68.0233	47.1233	0.030883	-0.444609
22027	Hsp90b1	368.823	322.73	0.0235242	-0.259279
22030	Traf2	31.2033	27.1033	0.0344609	-0.272089
22059	Trp53	119.107	142.383	0.0305908	0.201513
22063	Trpc1	2.44667	1.94333	0.0295828	-0.465186
22134	Tgoln1	21.42	28.5967	0.00808572	0.355317
22151	Tubb2a	103.533	87.33	0.0498081	-0.31417
22156	Tuft1	8.97	7.57667	0.014573	-0.304455
22184	Zrsr2	26.2767	16.5867	1.05911e-11	-0.702513
22185	U2af2	153.427	134.937	0.00608221	-0.249937
22225	Usp5	77.3533	69.0067	0.0265629	-0.232081
22258	Usp4	41.7333	36.62	0.00335022	-0.247983
22278	Usf1	107.803	87.3867	0.0445811	-0.375304
22318	Vamp2	36.8667	49.2533	0.000283483	0.355701
22321	Vars	132.9	122.287	0.0291361	-0.180233
22329	Vcam1	68.6367	83.2433	0.0323613	0.216025
22344	Vezf1	16.2433	18.8933	0.0387942	0.201808
22350	Ezr	23.0967	17.72	5.71473e-05	-0.44463
22352	Vim	1996.56	1732.59	0.0229386	-0.268391
22375	Wars	83.6167	100.963	0.0208107	0.228517
22378	Wbp2	66.7733	49.0367	3.81734e-06	-0.507585
22384	Eif4h	306.483	272.7	0.0285182	-0.238135
22388	Wdr1	176.79	211.56	0.0280651	0.19481
22402	Ccn4	17.6067	22.4433	0.0472222	0.295876
22417	Wnt4	10.7467	7.24667	0.00162314	-0.647609
22592	Ercc5	4.57333	3.88333	0.022674	-0.295737
22612	Yes1	7.69333	5.88667	0.0302017	-0.432558
22628	Ywhag	93.1633	123.787	0.0166828	0.351136
22658	Pcgf2	13.16	18.4433	0.000548579	0.430233
22680	Zfp207	85.45	113.023	0.00126638	0.345676
22695	Zfp36	22.1133	27.41	0.0440716	0.251411
22704	Zfp46	2.84333	3.74	0.0407031	0.339415
22709	Zfp51	3.27	4.9	0.00242461	0.526923
22718	Zfp60	2.24667	3.13333	0.0117737	0.409806
23806	Arih1	23.3833	19.25	0.0102492	-0.34571
23807	Arih2	26.8333	24.7733	0.0283294	-0.189134
23821	Bace1	11.2	15.1267	0.0325958	0.380208
23830	Capn10	12.2867	10.3833	0.0123461	-0.307887
23837	Cfdp1	90.8167	70.25	0.0172927	-0.446891
23873	Faim	33.57	25.0067	0.012198	-0.48926
23882	Gadd45g	47.1167	30.2033	0.00128516	-0.709004
23912	Rhof	1.81	2.38333	0.0152871	0.419603
23917	Impdh1	41.6767	37.5733	0.0313977	-0.214648
23962	Oasl2	58.6933	82.8433	3.07692e-06	0.425449
23971	Papss1	72.72	60.08	0.00248969	-0.333285
23994	Dazap2	131.857	169.22	0.000376201	0.298988
24010	Ik	78.2167	66.72	0.00787433	-0.294094
24017	Rnf13	24.2333	29.21	0.0275882	0.303718
24044	Scamp2	16.1667	21.8133	0.000292924	0.37168
24045	Scamp3	62.8267	88.45	0.00831791	0.423724
24051	Sgcb	7.48	5.87	0.00117122	-0.414721
24056	Sh3bp5	15.8467	13.6833	0.00880735	-0.332092
24061	Smc1a	109.84	91.8433	0.000160279	-0.313312
24086	Tlk2	18.13	23.3367	0.00710402	0.301135
26364	Adgre5	4.20333	3.38	0.00880501	-0.398704
26379	Esrra	25.9767	22.57	0.0140257	-0.2736
26384	Gnpda1	6.87333	10.16	0.00226761	0.508177
26408	Map3k5	1.72667	2.25333	0.0412692	0.322692
26420	Mapk9	12.8433	11.06	0.00642164	-0.28042
26436	Psg16	9.87333	8.31667	0.0131037	-0.312873
26444	Psma7	375.807	298.277	0.0453336	-0.395938
26466	Zfp260	7.88	10.4033	0.00834046	0.339306
26895	Cops7b	26.8333	33.8867	0.042368	0.225098
26905	Eif2s3x	93.4133	116.203	0.0240926	0.253627
26936	Mprip	84.4367	74.45	0.0104104	-0.249986
26941	Slc9a3r1	35.6533	31.94	0.0472324	-0.22165
26961	Rpl8	3931	2924.5	0.0257908	-0.491151
27050	Rps3	849.657	624.48	0.0186603	-0.519051
27176	Rpl7a	2257.31	1849.59	0.0305975	-0.346139
27221	Chaf1a	110.587	89.1733	6.70649e-05	-0.377397
27275	Nufip1	40.0267	31.4667	0.0414351	-0.251087
27280	Phlda3	78.0333	63.12	0.0193261	-0.372673
27364	Srr	3.57667	4.59	0.0250578	0.286907
27367	Rpl3	1937.16	1468.77	0.0137012	-0.463969
27402	Pdhx	14.26	12.6167	0.0343061	-0.242764
27428	Shroom3	0.336667	0.166667	0.00483591	-1.10405
27632	Nelfe	80.4167	62.8767	0.0348828	-0.407092
27681	Snf8	130.337	97.34	0.0311619	-0.473201
27801	Zdhhc8	23.0833	29.3933	0.0268906	0.307258
27979	Eif3b	228.063	196.753	0.0351725	-0.283684
28075	Desi1	54.01	68.2367	0.0037882	0.270334
28109	D10Wsu102e	14.64	18.3867	0.0250562	0.265259
28114	Nsun2	62.1733	57.63	0.0493742	-0.177033
28135	Cep63	13.28	10.61	0.0242798	-0.374913
28146	Serp1	50.34	74.3633	1.76729e-08	0.50071
28295	Gatd3a	29.6633	20.59	0.0114531	-0.596168
29811	Ndrg2	19.54	14.6	0.0210961	-0.482192
29815	Bcar3	4.71667	3.80333	0.0253565	-0.377227
29816	Hip1r	23.69	19.9633	0.0011945	-0.366567
29817	Igfbp7	222.07	179.467	0.000543968	-0.361803
29856	Smtn	43.06	35.9167	0.00589463	-0.32305
30930	Vps26a	38.49	46.6233	0.0201138	0.214027
30932	Zfp330	41.48	31.6567	0.00159603	-0.455869
30953	Schip1	18	15.2867	0.00436664	-0.322878
30963	Hacd1	23.5233	39.2367	6.20656e-05	0.672879
50708	H1f2	18.4533	13.2333	0.00575932	-0.523691
50721	Sirt6	11.69	10.0267	0.0320124	-0.305081
50724	Sap30l	31.6967	24.82	0.0315133	-0.422402
50767	Pnpla6	11.2733	9.65333	0.0206444	-0.291831
50783	Lsm4	251.78	177.727	0.0240371	-0.571508
50784	Plpp2	54.37	68.5333	0.0469166	0.273645
50868	Keap1	38.7733	33.5467	0.00678237	-0.285729
50887	Hmgn5	42.0633	31.6633	2.23251e-06	-0.46879
50911	Exosc9	27.8767	23.5767	0.0257184	-0.306278
50918	Myadm	75.9867	100.397	0.0192009	0.339325
51789	Tnk2	52.61	48.92	0.0380145	-0.256646
51792	Ppp2r1a	158.153	225.367	1.78394e-05	0.445856
51793	Ddah2	134.6	100.2	0.0184146	-0.489401
51797	Ctps	85.1267	76.6667	0.0108088	-0.216661
51810	Hnrnpu	153.773	129.963	0.000136039	-0.308614
51813	Ccnc	13.2333	16.0267	0.024603	0.256425
52013	R3hcc1l	8.89333	7.39667	0.00425416	-0.3353
52014	Nus1	25.5133	20.6333	4.84698e-05	-0.370739
52477	Angel2	11.27	15.11	0.00290924	0.358393
52502	Carhsp1	92.1467	79.0933	0.00478189	-0.284712
52521	Zfp622	25.6567	18.7533	0.0103837	-0.528023
52535	Mettl17	8.11	10.4467	0.0495525	0.305911
52538	Acaa2	45.84	35.1833	0.0127028	-0.44687
52589	Ncald	1.46667	1.07667	0.0499842	-0.49166
52683	Ncaph2	179.04	145.563	0.0109966	-0.369165
52822	Rufy3	8.02	6.40333	0.00246625	-0.366805
52898	Rnasek	112.917	167.383	0.0156954	0.51694
53317	Plrg1	65.0967	53.7867	0.0170007	-0.339993
53322	Nucb2	12.6133	10.1667	0.0473688	-0.34017
53325	Banp	14.4533	12.72	0.0424194	-0.216933
53379	Hnrnpa2b1	954.207	832.173	0.0493541	-0.198313
53599	Cd164	61.26	89.78	0.000429113	0.494875
53608	Map3k6	1.31667	2.06333	0.00657911	0.52059
53609	Clasrp	17.2233	14.4033	0.0198305	-0.316208
53612	Vti1b	46.2167	37.68	0.0369922	-0.361082
53619	Blcap	18.23	24.62	0.000959786	0.37079
53621	Cnot4	6.49	10.1067	0.00122374	0.546216
53859	Map3k14	5.31333	4.55333	0.0253703	-0.287689
53890	Sart3	39.05	31.2567	3.346e-06	-0.410025
53951	Gpatch11	11.19	8.43333	0.0050795	-0.474734
53972	Ngef	26.2533	22.63	0.0172325	-0.277312
54141	Spag5	41.8833	35.8633	0.0233848	-0.210648
54217	Rpl36	2350.68	1593.24	0.0194788	-0.592001
54325	Elovl1	49.6067	70.9333	0.000246335	0.434541
54366	Ctnnal1	27.5467	23.6867	0.00897215	-0.279464
54397	Ppt2	7.66667	10.1233	0.0243268	0.335944
54401	Ywhab	105.87	127.323	0.0194677	0.204463
54411	Atp6ap1	101.65	120.663	0.022802	0.18589
54607	Socs6	7.06	6.12333	0.0498518	-0.270691
54609	Ubqln2	21.91	15.8333	0.000410799	-0.528063
54624	Paf1	30.0867	20.2233	0.0010237	-0.645092
54637	Praf2	30.54	46.1333	3.14763e-06	0.538709
54645	Gripap1	23.9533	19.3833	0.00537622	-0.327509
54648	Ccdc120	4.92	6.90333	0.00147337	0.426175
54683	Prdx5	375.607	284.51	0.0428482	-0.473096
54711	Plagl2	5.39333	7.88333	0.00454196	0.48746
54722	Gsdme	10.71	8.60667	0.00712091	-0.355738
54723	Tfip11	23.67	19.14	0.00080702	-0.371545
55960	Ebag9	12.0167	9.44667	0.0104726	-0.367598
55979	Agpat1	59.1133	80.6133	0.00182725	0.358795
55980	Impa1	32.96	41.5233	0.0384591	0.232591
55989	Nop58	114.42	99.2133	0.0245716	-0.272082
56018	Stard10	15.9	13.0333	0.0259429	-0.437055
56176	Pigp	36.27	49.9433	0.00657607	0.405974
56177	Olfm1	11.95	16.2033	8.80047e-05	0.429926
56208	Becn1	47.7233	39.09	0.00140926	-0.359146
56215	Acin1	95.3033	87.6	0.0435801	-0.168978
56248	Ak3	25.2833	31.9933	0.00319399	0.283662
56289	Rassf1	63.0667	51.2533	0.0189849	-0.363236
56294	Ptpn9	22.3633	30.88	0.0100362	0.407608
56316	Ggcx	6.51667	8.08333	0.0303262	0.280854
56320	Dbn1	55.72	47.1133	0.000292591	-0.306288
56321	Aatf	40.2333	31.8767	0.00224018	-0.401383
56322	Timm22	26.83	21.52	0.0406693	-0.395366
56347	Eif3c	139.557	122.67	0.00215537	-0.249918
56361	Pus1	41.0667	34.4333	0.0199452	-0.341409
56375	B4galt4	0.976667	0.56	0.0312987	-0.796299
56392	Shoc2	12.3867	16.61	0.0302302	0.366571
56398	Chp1	36.7033	47.1533	0.0406177	0.304065
56407	Trpc4ap	58.04	74.69	0.000122162	0.299636
56417	Adar	24.8567	31.12	0.0374839	0.262899
56419	Diaph3	20.77	14.6	0.00549312	-0.563078
56421	Pfkp	86.1167	70.0367	0.0129096	-0.342104
56422	Hbs1l	47.6233	43.6967	0.0322265	-0.195681
56447	Copz1	137.58	188.717	0.0093514	0.388334
56451	Suclg1	77.33	61.8633	0.0114214	-0.386449
56459	Sae1	114.71	99.9333	0.0298518	-0.244005
56460	Pkp3	2.77667	1.94667	0.00686203	-0.582007
56468	Socs5	20.6033	27.74	0.0126019	0.373794
56491	Vapb	23.5367	19.26	0.000366514	-0.357654
56505	Ruvbl1	88.2233	74.31	0.0435893	-0.315842
56542	Ick	4.50333	6.06	0.00177391	0.363126
56690	Mlycd	3.04667	1.73333	1.96027e-05	-0.94582
56699	Cdc42ep4	12.4467	9.17667	7.20547e-06	-0.496394
56700	Glmp	125.847	167.03	0.00312836	0.345817
56772	Mllt11	10.6333	14.78	0.00103946	0.461111
56795	Arl10	5.31333	7.41	0.001072	0.444161
56876	Nsmf	34.2333	31.4433	0.0437977	-0.207544
56878	Rbms1	32.0067	39.2533	0.0228435	0.283758
57230	Sap30bp	26.7733	22.7267	0.0345523	-0.304061
57259	Tob2	21.52	29.19	0.0243718	0.381206
57320	Park7	233.217	172.27	0.0397903	-0.499147
57357	Srd5a3	10.2133	15.0233	9.45868e-05	0.497088
57370	B4galt3	16.5867	22.1167	0.0187753	0.348041
57437	Golga7	43.3867	64.1233	3.68166e-06	0.498029
57441	Gmnn	133.813	92.3033	0.00257367	-0.596873
57743	Sec61a2	24.13	29.7833	0.0246066	0.262022
57783	Tnip1	32.8267	28.9833	0.0315656	-0.25182
58193	Extl2	10.56	14.21	0.00126112	0.364597
58202	Nelfb	43.98	38.6533	0.0235448	-0.251116
58207	Slc43a3	10.4167	15.4067	0.00146903	0.508638
58230	Rnf8	21.3433	13.4633	1.67443e-05	-0.735852
58244	Stx6	27.1967	24.8967	0.0390862	-0.200037
58246	Slc35b4	10.9133	14.81	0.00659397	0.383704
58520	Erg28	20.6133	27.6333	0.00773476	0.357865
58521	Eid1	31.32	26.61	0.0120163	-0.302282
58809	Rnase4	13.28	17.6667	0.017661	0.351834
59004	Pias4	20.4767	17.8033	0.0263453	-0.258485
59013	Hnrnph1	265.727	217.887	9.9018e-05	-0.338781
59014	Rrs1	40.6767	33.0633	0.0177613	-0.366672
59021	Rab2a	84.12	103.05	0.0290156	0.216002
59032	Ppp2r3c	6.74333	4.87333	0.0013681	-0.528233
59035	Carm1	37.7367	51.0167	0.00193053	0.374248
59287	Ncstn	22.7733	33.02	0.00131236	0.479042
60365	Rbm8a	99.0967	79.5067	0.0499138	-0.393971
60406	Sap30	72.9833	48.8867	0.00054411	-0.638854
60533	Cd274	23.7567	30.7333	0.0255219	0.312375
60534	Fancg	4.28	5.66667	0.0246864	0.355527
60611	Foxj2	5.96333	7.50667	0.0244667	0.266434
63953	Dusp10	9.41333	11.5067	0.0418358	0.239493
64136	Sdf2l1	29.07	22.5433	0.0166309	-0.426864
64383	Sirt2	30.8567	39.98	0.00608811	0.296855
64453	Zfp280b	5.80333	7.75	0.0401721	0.361331
64655	Mrps22	32.2933	28.1267	0.0483318	-0.258971
64685	Nmi	8.5	6.23667	0.0369002	-0.509204
65105	Arl6ip4	101.597	76.3333	0.0146801	-0.481261
65112	Pmepa1	17.9467	21.8967	0.0447432	0.215923
65113	Ndfip1	63.3	78.7033	0.00320677	0.254876
65960	Twsg1	23.9833	31.2767	0.0333023	0.32528
65961	Utp3	64.7167	55.39	0.0301118	-0.290145
66050	0610009B22Rik	15.24	22.77	0.00466097	0.52403
66078	Tsen34	99.9333	79.4633	0.0387997	-0.395654
66114	Dnajc30	6.76667	11.34	0.00017569	0.688546
66138	Bud23	34.84	20.89	2.75469e-06	-0.813488
66147	Necap2	61.8633	54.01	0.0380356	-0.261595
66151	Prr13	112.83	151.77	0.0232133	0.356586
66165	Bccip	45.9433	39.5167	0.0397148	-0.276959
66168	Grina	207.617	263.397	0.011771	0.27424
66181	Nop10	107.537	182.597	0.000158763	0.712622
66214	Rgcc	1.20333	2.24	0.0368481	0.845243
66225	Llph	79.6967	59.8067	0.011069	-0.486714
66233	Dmap1	35.02	23.14	0.00390869	-0.667926
66266	Eapp	13.3667	8.41667	0.01124	-0.520488
66282	Tma16	16.5233	13.73	0.0375402	-0.32667
66290	Atp6v1g1	199.753	120.393	2.94925e-05	-0.792791
66309	Tmem128	28.5367	44.86	9.40587e-06	0.580083
66314	Tpd52l2	74.24	46.0933	0.00734209	-0.390244
66355	Gmpr	6.01	4	0.011597	-0.624685
66356	Knop1	6.33667	8.36	0.00489016	0.341581
66362	Exosc3	32.55	24.5433	0.0119865	-0.469008
66369	Dus2	12.53	10.0033	0.0486362	-0.385715
66381	Rnf113a2	1.81667	1.15667	0.037656	-0.711643
66411	Tbcb	59.92	34.3567	4.39869e-05	-0.860782
66420	Polr2e	117.917	90.0967	0.043906	-0.45542
66421	2410004B18Rik	21.6233	13.96	0.000203333	-0.69622
66432	Slc7a6os	45.84	37.2933	0.0105404	-0.358716
66433	Chchd7	26.32	17.5467	0.0155943	-0.584026
66437	Fis1	293.287	219.743	0.0440858	-0.475321
66462	Rex1bd	121.597	78.0733	0.00752028	-0.691397
66475	Rps23	2972.49	1671.85	0.000107909	-0.880741
66481	Rps21	3759.32	2703.95	0.044666	-0.497671
66508	Lamtor1	72.5367	99.09	0.0311602	0.383811
66520	2610001J05Rik	15.5767	21.37	0.00889478	0.387126
66522	Pgpep1	7.94333	6.37333	0.00129353	-0.385189
66538	Rps19bp1	121.963	92.3167	0.0447739	-0.463704
66552	Sppl2a	12.4467	16.12	0.0241586	0.38758
66566	Ntpcr	7.98333	5.91	0.0281534	-0.506433
66590	Farsa	112.543	95.58	0.0173831	-0.302038
66593	Diablo	24.31	16.94	0.00298125	-0.594456
66594	Uqcr11	530.177	302.427	0.00330246	-0.847218
66596	Gtf3a	47.6633	32.24	0.000509712	-0.631091
66614	Gpatch4	42.6567	33.8733	0.0406856	-0.405305
66631	Mfsd14b	12.6933	17.59	0.00138061	0.404884
66632	Dph6	7.08333	9.24667	0.0364906	0.3273
66648	Tpgs2	8.11667	10.3567	0.0107815	0.280358
66658	Ccdc51	4.71333	3.73333	0.0148785	-0.401014
66660	Sltm	24.96	20.3033	0.00243953	-0.340627
66663	Uba5	18.36	15.95	0.0425948	-0.270471
66700	Chmp3	82.4267	52.6467	0.00355356	-0.321784
66713	Actr2	54.96	85.7733	3.80936e-06	0.583021
66832	Rsph3a	24.82	20.6233	0.00365234	-0.329059
66844	Ormdl2	16.56	23.0267	0.0045336	0.408152
66849	Ppp1r2	34.48	29.7733	0.000825933	-0.276929
66861	Dnajc10	40.7167	53.0867	0.00360185	0.321902
66869	Zfp869	7.14	8.92667	0.0352315	0.262795
66870	Serbp1	123.287	110.883	0.0273945	-0.22331
66877	Crnkl1	17.4333	15.0467	0.0123661	-0.277658
66887	Lonp2	25.14	21.9567	0.0315311	-0.218985
66894	Wwp2	39.5067	34.3067	0.0267061	-0.247393
66899	Fip1l1	33.81	29.9267	0.0153386	-0.227949
66917	Chordc1	21.2667	26.1967	0.0267549	0.241315
66922	Rras2	35.4567	31.32	0.0339097	-0.242942
66923	Pbrm1	11.4067	8.32333	0.00769097	-0.518404
66938	Sh3d21	0.0933333	0.356667	0.0263111	1.66427
66939	Aagab	8.32	6.67667	0.000832591	-0.38685
66940	Shisa5	81.56	110.643	0.000294921	0.395061
66945	Sdha	98.89	91.2133	0.0341811	-0.179614
66964	Golt1b	18.32	23.1933	0.0134109	0.249292
66980	Zdhhc6	31.9433	38.33	0.0176354	0.236074
66988	Lap3	143.623	129.587	0.0467312	-0.213074
66997	Psmd12	110.24	83.9767	0.000753664	-0.455856
67006	Cisd2	32.3233	28.6967	0.0150542	-0.241644
67031	Upf3a	67.2767	44.19	0.000266316	-0.646295
67048	Vma21	15.7167	19.0367	0.0439095	0.213421
67049	Pus3	4.95	6.64	0.0278013	0.359334
67052	Ndc80	34.5733	27.07	0.00235436	-0.414943
67057	Yaf2	24.29	33.8133	0.000437912	0.377518
67075	Magt1	18.4367	23.4133	0.00916236	0.286534
67078	Pgp	82.4733	64.7833	0.0266932	-0.42207
67096	Mmachc	2.77667	4.62	0.000574466	0.674944
67103	Ptgr1	55.5833	39.2167	0.00521427	-0.564361
67115	Rpl14	1519.84	1092.73	0.027389	-0.544935
67125	Tspan31	74.2433	94.4667	0.0104446	0.285931
67128	Ube2g1	12.26	15.4633	0.0375038	0.276912
67149	Nkain1	25.07	32.99	0.00930436	0.318877
67151	Psmd9	23.6967	18.0067	0.00636952	-0.466102
67163	Ccdc47	36.85	29.8833	0.00316138	-0.362324
67166	Arl8b	29.3967	35.8767	0.0172436	0.224421
67171	Dram2	8.13667	6.11	0.00245721	-0.409914
67179	Ccdc25	25.2233	20.8967	0.00285393	-0.335681
67213	Cmtm6	11.61	16.6267	0.00215527	0.4607
67223	Rrp15	51.09	37.53	0.00603829	-0.510412
67238	Fam220a	20.24	17.1367	0.00337086	-0.303619
67249	Tbc1d19	9.78	12.7667	0.00575583	0.309183
67268	Myl12a	644.593	541.81	0.0308508	-0.318286
67278	Pagr1a	32.1433	24.76	0.0345159	-0.449164
67292	Pigc	5.07667	6.62667	0.0323153	0.315329
67306	Zc2hc1a	5.57667	7.77667	0.000696886	0.418654
67369	Qpctl	3.56333	5.06667	0.0184024	0.444116
67414	Mfn1	12.54	16.3067	0.00155284	0.313869
67426	Coq8a	0.243333	0.116667	0.0432521	-1.1067
67437	Ssr3	131.273	168.817	0.00609286	0.304166
67439	Xab2	25.7833	22.3967	0.0310321	-0.271953
67440	Mtpap	5.83667	7.34333	0.0330525	0.269418
67451	Pkp2	22.9933	20.3533	0.00999041	-0.240336
67456	Ergic2	23.98	31.25	0.00664142	0.326175
67458	Ergic1	77.8667	99.3733	0.0120277	0.289039
67468	Mmd	98.46	124.08	0.00105454	0.303409
67486	Polr3g	3.91333	4.96333	0.0471646	0.278102
67487	Dhx40	12.9167	9.27667	1.01153e-05	-0.520034
67488	Calcoco1	14.7167	12.2467	0.0167995	-0.323823
67493	Mettl16	23.9533	19.3167	0.000491283	-0.329594
67549	Gpr89	9.51	13.42	0.0131247	0.295201
67623	Tm7sf3	8.24667	10.5933	0.0136986	0.301212
67629	Spc24	57.38	44.7133	0.0193673	-0.425143
67681	Mrpl18	203.97	138.28	0.000841663	-0.602343
67706	Tmem179b	14.5333	19.95	0.0258039	0.405688
67713	Dnajc19	77.8633	39.3933	3.75097e-06	-0.996608
67739	Slc48a1	60.4733	85.5733	0.000938205	0.434389
67773	Kat8	9.10333	7.21333	0.0188898	-0.39278
67788	Sfr1	156.16	205.317	0.00207581	0.332004
67836	Wdr83	32.3267	24.5233	0.042786	-0.470503
67841	Atg3	31.6233	19.6267	2.63238e-07	-0.753443
67843	Slc35a4	36.4033	48.6833	0.00447794	0.357496
67846	Tmem39a	17.9367	27.03	8.24524e-05	0.504921
67848	Ddx55	7.09	6.04333	0.0474748	-0.29612
67857	Ppp6c	26.9867	32.5133	0.0240954	0.223674
67862	2310033P09Rik	12.9267	10.0667	0.0329027	-0.426573
67864	Yipf4	27.4833	34.8133	0.0107265	0.282808
67865	Rgs10	18.26	14.29	0.0388104	-0.418881
67870	Enoph1	23.06	19.4867	0.00606416	-0.297386
67873	Mri1	11.9	9.25333	0.0437423	-0.441111
67878	Tmem33	11.21	13.69	0.0427509	0.225626
67880	Dcxr	3.74	2.46667	0.0161293	-0.683393
67912	1600012H06Rik	10.2733	13.3433	0.00517795	0.335894
67952	Tomm20	42.6667	34.1933	0.00663009	-0.39388
67956	Kmt5a	78.62	62.0233	5.94836e-06	-0.429731
67959	Puf60	278.25	230.353	0.030923	-0.340731
67988	Tmx3	13.4	18.0033	0.00402989	0.366051
68001	Cfap298	55.9467	41.4167	0.00644428	-0.498759
68024	H2bc4	30.3433	22.71	0.0311782	-0.466127
68047	Mpnd	71.1867	49.8767	0.00198198	-0.583947
68059	Tm9sf2	44.3733	55.4633	0.0175109	0.26059
68077	Nop53	67.67	47.1933	0.0064343	-0.589188
68080	Gpn3	33.0567	28.0033	0.00463085	-0.297948
68114	Pwwp3a	39.5967	32.1167	0.00452993	-0.368946
68118	Atg101	64.3533	49.1967	0.0248457	-0.453289
68119	Cmtm3	33.8333	42.8833	0.0409142	0.279031
68137	Kdelr1	43.3667	62.9933	0.000107767	0.476851
68169	Ndnf	0.0333333	0.00333333	0.0488759	-3.2175
68178	Cgnl1	1.34	1.01333	0.0439886	-0.46201
68183	Bcas2	82.8667	68.2033	0.0385399	-0.35034
68184	Denr	158.247	119.76	0.0197862	-0.401481
68188	Sympk	32.0933	26.5467	0.00028636	-0.337679
68195	Rnaset2b	1.33	0.446667	0.0247645	-1.61471
68215	Fam98b	30.9033	21.0967	0.000334282	-0.611763
68226	Efcab2	1.2	0.87	0.0264228	-0.524312
68235	Mturn	0.93	0.623333	0.0463852	-0.515166
68260	Trmt12	2.53	2.00333	0.0433549	-0.410991
68267	Slc25a22	16.8067	22.17	0.00335436	0.332925
68272	Rbm28	28.01	23.1267	8.10196e-05	-0.369785
68273	Pomgnt1	20.1233	25.8833	0.00199076	0.30638
68275	Rpa1	116.8	104.693	0.0164469	-0.222044
68280	Gm12666	30	12.8767	1.73809e-09	-1.2479
68294	Mfsd10	27.9367	35.12	0.0483297	0.280258
68481	Mpzl1	22.2567	32.85	3.73703e-08	0.513649
68521	Fam189b	5.78333	7.56	0.0353464	0.327495
68544	Trir	496.553	361.947	0.0155876	-0.474237
68564	Nufip2	7.44	9.15667	0.0292997	0.234163
68592	Syf2	55.25	41.3333	0.00528839	-0.483391
68614	Letmd1	13.8667	19.4067	4.64761e-05	0.426933
68617	Mtcl1	3.28333	2.65667	0.0354862	-0.361163
68636	Fahd1	7.20667	10.9467	0.0189627	0.534069
68693	Hnrnpul2	59.7067	46.82	2.91829e-05	-0.41499
68731	Rbfa	26.04	19.7367	0.0357697	-0.47365
68778	Gucd1	9.74667	7.54	0.000258629	-0.42723
68794	Flnc	14.6433	11.9433	0.0282878	-0.355086
68801	Elovl5	34.76	46.7933	0.00815102	0.370842
68833	Pdcl3	84.6467	72.4867	0.035891	-0.28773
68867	Rnf122	1.00333	1.43333	0.0175192	0.448085
68879	Prpf6	51.5367	39.6367	0.00184801	-0.44987
68943	Pink1	11.7133	8.81333	0.00370585	-0.475723
68944	Tmco1	10.82	14.9667	0.000236498	0.40084
68964	Ctc1	16.82	21.3333	0.00159005	0.322167
68988	Prpf31	25.5067	20.1033	0.0153218	-0.415455
69010	Anapc13	197.723	132.45	0.0480835	-0.609682
69019	Spcs1	145.753	197.363	0.0358163	0.374155
69024	Snx15	25.5833	20.1767	0.00748691	-0.410251
69072	Ebna1bp2	47.0033	37.61	0.0235773	-0.396048
69126	Rbis	171.077	234.077	0.0341487	0.408699
69136	Tusc1	2.66	1.59667	0.0073164	-0.794465
69190	Dym	12.5867	16.1967	0.0164396	0.298465
69192	Dhx16	38.2267	32.1533	0.00112609	-0.31227
69226	Snx24	27.36	23.5767	0.00737754	-0.266136
69227	Selenot	76.6933	69.94	0.0197254	-0.197454
69260	Ing2	11.35	8.87333	0.0360602	-0.428445
69270	Gins1	35.1467	25.9133	0.0148585	-0.424447
69274	Ctdspl	7.50333	10.1	0.00419631	0.358377
69408	Dnajc17	14.3867	8.10667	0.00244699	-0.889057
69504	Zfp932	6.31333	7.70333	0.0463233	0.259564
69568	Vkorc1l1	10.86	14.68	0.000291632	0.368585
69581	Rhou	12.31	10.7933	0.0175761	-0.253761
69617	Pitrm1	51.45	44.24	0.00455842	-0.284
69660	Tmbim1	43.9933	55.02	0.0143713	0.258303
69662	2310061I04Rik	24.5467	32.89	0.0484997	0.362742
69663	Ddx51	8.82667	7.61667	0.031931	-0.281186
69668	Ccdc115	17.18	13.42	0.00981892	-0.421606
69684	Aarsd1	50.8533	36.99	0.0110345	-0.526201
69692	Hddc2	20.9033	14.07	0.0464364	-0.551348
69710	Arap1	11.0067	9.10667	0.0134892	-0.290134
69713	Pin4	185.277	106.9	0.00102799	-0.830691
69717	Gm10499	12.04	9.67667	0.025031	-0.371959
69727	Usp46	6.11	7.67	0.0496021	0.280125
69737	Ttl	5.86667	5.15333	0.0383727	-0.255651
69748	Aldh16a1	26.9033	22.7767	0.0428779	-0.310583
69757	Leng1	5.48667	4.31	0.0279973	-0.420246
69802	Cox11	9.79667	8.38	0.0465743	-0.291545
69823	Fyttd1	24.7167	30.2167	0.0444244	0.23459
69871	Ppp1r35	48.25	23.6333	2.38315e-05	-1.08675
69878	Snrpf	235.303	137.14	0.000954024	-0.847791
69893	Coa7	6.93667	5.66	0.0463149	-0.367807
69917	Nabp2	54.3033	81.37	0.00346118	0.503804
69928	Cenps	39.8	24.09	0.000647494	-0.793089
69934	Trmt10b	3.99	3.11667	0.0350261	-0.410769
69981	Tmem30a	39.9633	52.0333	0.00522116	0.320269
70047	Trnt1	14.5467	18.1933	0.0204946	0.25576
70239	Gtf3c5	21.4	19.0467	0.0413555	-0.237336
70310	Plscr3	32.1067	41.84	0.000794849	0.33182
70312	Cactin	41.9067	32.42	9.1536e-05	-0.436432
70314	Rabep2	10.51	7.87	0.00239576	-0.488761
70325	Pigw	2.34667	3.90667	0.00130753	0.671109
70350	Basp1	74.3133	67.41	0.0346246	-0.20053
70356	St13	370.603	332.913	0.0318563	-0.214446
70361	Lman1	28.46	37.04	0.00204257	0.373223
70387	Ttc9c	11.0033	15.0833	0.00161208	0.392704
70417	Megf10	0.813333	1.47667	0.000584445	0.801614
70435	Inf2	45.6267	38.2567	0.00220309	-0.28191
70439	Taf15	134.27	98.6233	0.0013461	-0.49974
70465	Wdr77	29.9833	37.3467	0.0281144	0.248452
70495	Atp6ap2	48.8967	59.35	0.0223726	0.219383
70527	Stambp	6.14667	8.25	0.0228243	0.363109
70544	Tmem242	110.753	79.77	0.0115941	-0.536782
70584	Pak4	25.2867	22.1233	0.0195027	-0.258871
70616	Sugp1	23.86	20.3333	0.0295368	-0.299966
70737	Cgn	6.72667	5.5	0.0157465	-0.343776
70757	Hacd2	8.37	10.3267	0.0383109	0.235668
70771	Gpr173	1.54	2.28333	0.00488361	0.505646
70772	Ggnbp1	1.47667	0.85	0.0133657	-0.912698
70779	Prdm5	6.15333	7.96333	0.0252819	0.312729
70885	Ints10	13.3533	11.4733	0.0403746	-0.239565
70892	Ttll7	7.21	5.86667	0.0380803	-0.359471
71116	Stx18	23.28	19.6167	0.0182586	-0.332657
71207	Nudt4	52.9	47.8667	0.0260935	-0.209088
71279	Slc29a3	2.33	3.40333	0.00977384	0.496689
71361	Aifm2	29.6	24.03	0.0242516	-0.299521
71514	Sfpq	117.26	104.72	0.0251446	-0.228799
71544	Arhgap42	4.81333	6.20333	0.039375	0.29766
71599	Senp8	1.63	2.24667	0.035766	0.399493
71609	Tradd	29.3767	23.17	0.0428792	-0.413067
71665	Fuca1	22.36	18.4867	0.0381664	-0.345411
71701	Pnpt1	19.6267	25.1367	0.0436132	0.301158
71703	Armcx3	14.25	12.27	0.0159873	-0.2743
71707	Ubiad1	10.8633	14.4033	0.00913744	0.343417
71735	Lrwd1	38.4633	32.58	0.0449017	-0.309866
71752	Gtf3c2	19.0967	24.4467	0.0398388	0.296451
71772	Plbd2	31.1933	38.8767	0.00277937	0.253012
71793	Ints12	7.79	10.2833	0.0130488	0.33105
71810	Ranbp3	89.1633	68.9167	0.000340123	-0.437863
71819	Kif23	51.5567	46.8933	0.0317592	-0.20735
71918	Zcchc24	25.1567	31.5767	0.0107611	0.266288
71923	Borcs6	13.2633	9.66333	0.00147311	-0.52438
71927	Itfg1	22.7433	29.2167	0.00480972	0.300986
71934	Car13	15.7333	20.74	0.010022	0.340152
71949	Cers5	55.8567	68.94	0.0155257	0.241139
71955	Ist1	43.93	57.31	0.000700953	0.314048
71966	Nkiras2	11.7667	14.9433	0.0122828	0.29494
71990	Ddx54	33.97	26.76	0.000527665	-0.414364
72026	Trmu	7.34	5.09	0.0232	-0.609648
72050	Poglut2	18.6533	25.13	0.00334838	0.363406
72056	1810055G02Rik	35.95	45.4133	0.0075368	0.281011
72057	Phf10	102.043	86.01	0.0392936	-0.288886
72061	Aopep	10.1233	7.58333	0.0269774	-0.453987
72075	Ogfr	160.463	122.027	0.0194769	-0.455931
72119	Tpx2	94.5733	83.3433	0.0208348	-0.205192
72129	Pex13	8.71667	11.1267	0.034009	0.276464
72136	Chst14	12.7667	17.41	0.00132091	0.386584
72140	Cep89	9.32333	8.10667	0.0315053	-0.364301
72144	Slc37a3	14.08	12.2767	0.0163819	-0.262906
72198	Mtrex	35.38	32.4167	0.0384035	-0.189437
72205	Eml2	1.47	1.04	0.0461809	-0.56851
72265	Tram1	37.0967	46.4633	0.00298964	0.262907
72308	Brf1	23.9767	18.2933	0.0139026	-0.290275
72325	Vps9d1	5.69333	7.20333	0.035476	0.273129
72399	Brap	19.92	17.2067	0.00458129	-0.273444
72459	Htatsf1	34.08	26.4	0.000339191	-0.435879
72461	Prcp	3.82667	5.48333	0.00256935	0.454104
72462	Rrp1b	11.92	15.0467	0.0116028	0.271746
72469	Plcd3	18.6533	16.4767	0.0238348	-0.249744
72475	Ssbp3	31.1867	37.51	0.0419633	0.186312
72549	Reep4	37.0433	46.26	0.0390466	0.254145
72565	Uaca	33.15	20.88	3.7433e-10	-0.725676
72615	Anks3	11.4767	9.41667	0.0212502	-0.36868
72654	Ccdc12	133.333	80.3167	0.000344926	-0.796337
72709	C1qtnf6	30.3733	39.7167	0.00962403	0.313721
72726	Tbcc	16.39	10.9633	0.00258486	-0.653436
72745	Tmem161b	6.18	8.96667	0.0257219	0.419437
72787	Ndc1	21.3567	30.0067	0.00199816	0.421216
72881	Zdhhc4	16.9533	24.31	0.0021539	0.453744
72886	Yju2	13.8067	10.95	0.043252	-0.398504
72935	Ddx41	40.5567	31.4233	0.00127361	-0.436346
72962	Tymp	0.993333	0.543333	0.0341455	-0.954243
72981	Thap12	12.1833	15.8667	0.0180034	0.31162
73062	Ppp1r16a	26.58	23.65	0.039737	-0.235011
73130	Tmed5	20.5667	28.0733	0.0109185	0.294011
73132	Slc25a16	3.12	5.15	0.000141208	0.66609
73162	Otud3	7.39333	5.52667	0.0287979	-0.281801
73233	Zfp942	4.35333	6.18	0.00375363	0.46102
73274	Gpbp1	33.6467	40.25	0.0305179	0.18871
73473	Iws1	16.5133	14.33	0.0261192	-0.205111
73490	Mipol1	1.35667	2.35	0.0192925	0.741769
73710	Tubb2b	39.5767	29.6167	0.000775073	-0.484664
73822	Mfsd12	10.1067	8.54667	0.0170922	-0.309516
73827	Tmem198b	18.3533	23.1567	0.00765446	0.282411
73910	Arhgap18	8.18333	6.67333	0.00785278	-0.356179
74016	Phf19	11.3667	10.4633	0.0331863	-0.234543
74018	Als2	14.07	11.6433	0.0363149	-0.332817
74026	Msl1	27.2133	34.7933	0.0146428	0.223484
74041	Ddias	2.52	3.72333	0.0178951	0.49725
74102	Slc35a5	2.64333	3.79333	0.00636733	0.459372
74122	Tmem43	44.9567	54.1567	0.018141	0.20584
74123	Foxp4	13.3833	19.5067	8.39441e-06	0.464389
74132	Rnf6	30.42	24.1567	0.00223658	-0.38348
74142	Lonp1	259.11	194.313	0.00294742	-0.481218
74149	Zfp946	3.9	6.33	0.000212353	0.643155
74155	Errfi1	39.84	50.4167	0.0147048	0.279268
74159	Acbd5	9.03333	6.61	0.0015924	-0.514473
74167	Nudt9	77.5333	62.8567	0.0368125	-0.346148
74196	Ttc27	13.9633	16.1533	0.0214879	0.267803
74204	Xpo6	26.2967	35.3467	0.0202038	0.322188
74322	Cxxc1	21.4967	19.06	0.0372282	-0.234598
74325	Cltb	70.0067	57.8067	0.0386421	-0.346353
74343	Crtc2	27.0167	37.27	0.000479267	0.425744
74351	Ddx23	105.24	76.6133	2.37156e-11	-0.518078
74383	Ubap2l	60.4067	83.0467	0.0261449	0.399912
74451	Pgs1	86.2133	74.0267	0.0435186	-0.289819
74470	Cep72	1.44	1.04	0.0389187	-0.548188
74533	Gzf1	13.0867	10.21	0.00142092	-0.420223
74570	Zkscan1	2.49333	3.31667	0.0492559	0.346335
74585	Sppl3	21.02	26.2067	0.0099687	0.277439
74646	Spsb1	8.03667	10.1333	0.0354662	0.275951
74763	Naa60	13.5333	17.7633	0.00989174	0.312592
74764	Klc4	9.26	7.27333	0.0276174	-0.387148
74777	Selenon	22.85	37.2467	5.5121e-09	0.645175
74895	Ccdc181	5.76667	4.22667	0.0270629	-0.513512
75062	Sf3a3	96.5233	73.2333	0.00339505	-0.466488
75590	Dusp9	11.6667	14.9733	0.021686	0.295098
75695	Rilpl1	17.7733	12.8133	2.05419e-05	-0.523687
75735	Pank1	1.57	1.08	0.00143995	-0.591145
76130	Las1l	30.9867	25.65	0.00679422	-0.343037
76131	Depdc1a	11.62	15.2233	0.0203559	0.329421
76137	Mcur1	4.30333	5.81667	0.0316658	0.407144
76167	Snrnp35	35.18	23.0967	0.00438133	-0.565321
76178	Coa5	20.4067	25.6267	0.0375978	0.268977
76238	Grhpr	52.1533	33.38	0.00190182	-0.708703
76282	Gpt	9.71667	7.96	0.0330065	-0.351985
76366	Mtif3	4.40333	3.34333	0.0165328	-0.475023
76478	Haus8	29.4333	21.5433	0.0132981	-0.515907
76524	Cln6	12.0267	18.61	7.42905e-06	0.565215
76539	Fam204a	21.88	18.9567	0.0199888	-0.256103
76551	Ccdc6	10.6167	14.7	0.000169766	0.404758
76580	Mib2	11.8267	8.55333	0.00144177	-0.460986
76594	Dnajc18	3.08333	4.02667	0.0174749	0.319284
76686	Clip3	16.1067	22.2233	0.00548433	0.407464
76737	Creld2	95.39	73.1767	0.0256873	-0.453837
76792	2410131K14Rik	6.29333	8.4	0.00939163	0.351864
76799	Tmem234	84.8767	67.1467	0.00408071	-0.400224
76816	Sdccag8	8.62	6.39333	0.000955685	-0.491042
76843	Dtl	17.6667	22.7133	0.0142224	0.302114
76846	Rps9	1958.91	1449.69	0.0359245	-0.495502
76877	Rab36	1.39	2.02	0.0350268	0.45265
76893	Cers2	82.7667	116.373	0.000326899	0.433332
76900	Ssbp4	103.193	85.7167	0.0214147	-0.3469
76915	Mnd1	30.3733	20.9167	0.00994475	-0.59904
76936	Hnrnpm	269.787	210.67	1.9811e-05	-0.415251
77006	Ddrgk1	51.2267	32.2567	0.000148233	-0.732294
77031	Slc9a8	4.41333	6.09667	0.00588559	0.387651
77045	Bcl7a	1.85667	2.63333	0.00948483	0.439074
77117	Zfp934	2.47667	4.05333	0.000736514	0.664429
77134	Hnrnpa0	162.347	131.42	9.29856e-05	-0.370674
77552	Shisa4	16.0933	21.4267	0.0493344	0.334126
77582	Mboat7	13.96	18.17	0.00909077	0.320465
77605	H2afv	79.0533	51.69	0.000365046	-0.681979
77832	Tchp	7.95667	6.71	0.0398898	-0.268093
77929	Yipf6	4.31333	6.3	0.000307236	0.477147
78038	Mccc2	9.47333	8.15	0.0414444	-0.28157
78244	Dnajc21	41.1833	35.26	0.0241045	-0.282229
78248	Armcx1	6.66	4.81667	0.000298813	-0.56451
78330	Ndufv3	264.34	214.71	0.0469782	-0.462166
78388	Mvp	56.48	44.4833	0.00982778	-0.416353
78514	Arhgap10	32.76	29.2433	0.017834	-0.228234
78733	Troap	27.5633	33.4567	0.0340084	0.213227
78891	Scyl1	80.8267	70.4467	0.0282529	-0.264004
78893	Cnot10	26.0933	22.86	0.039646	-0.255519
78903	Wrnip1	40.6933	34.61	0.00175485	-0.298522
78928	Pigt	56.8733	70.01	0.0272251	0.235743
79044	Mrps34	105.35	78.98	0.0222272	-0.479858
79456	Recql4	18.96	16.7833	0.0443037	-0.235518
79464	Lias	12.7333	10.3567	0.0221264	-0.370684
80291	Rilpl2	37.95	29.7633	0.0401937	-0.416459
80708	Pacsin3	31.73	21.33	0.000129328	-0.642872
80743	Vps16	31.01	23.6233	0.000263589	-0.445566
80744	Cwc22	14.1333	12.6967	0.0222994	-0.224299
80752	Fam20c	19.8467	17.9067	0.0358582	-0.213537
80861	Dhx58	4.43333	6.37667	0.0274109	0.456212
80880	Kank3	2.98667	2.15333	0.00226487	-0.68323
80884	Maged2	34.6067	29.06	0.040811	-0.310165
80898	Erap1	13.19	17.07	0.0355764	0.314895
80902	Zfp202	1.29667	1.89667	0.0437126	0.460941
80914	Uck2	74.5267	95.08	0.0016798	0.310646
80976	Syt13	9.09	5.88667	4.24191e-08	-0.693876
81703	Jdp2	36.0433	26.4467	6.53576e-05	-0.507061
81840	Sorcs2	5.74333	7.94	0.0345464	0.403075
81904	Cacng7	7.72333	11.4867	0.0139037	0.506013
81910	Rrbp1	140.65	114.553	1.78585e-05	-0.369368
83396	Glis2	22.9067	29.74	0.00904059	0.308689
83429	Ctns	4.62333	6.53	0.0122393	0.426958
83602	Gtf2a1	3.36333	4.15667	0.0483971	0.24215
83701	Srrt	92.6633	75.9467	0.000480267	-0.324756
83797	Smarcd1	15.2233	20.93	0.00041403	0.397704
83921	Cemip2	4.56667	6.68667	0.0269628	0.494682
93685	Entpd7	1.48	2.59667	0.000305803	0.747343
93692	Glrx	24.2067	20.3767	0.0362938	-0.304878
93699	Pcdhgb1	0.0566667	0	0.0204776	-4.64996
93717	Pcdhga9	0.403333	0.816667	0.0031879	0.941878
93730	Lztfl1	1.42667	1.91	0.0311355	0.353224
94062	Mrpl3	54.0267	44.5567	0.0119353	-0.333753
94088	Trim6	0.653333	1.00667	0.0404367	0.524337
94094	Trim34a	1.38667	2.33	0.00134104	0.688314
94180	Acsbg1	16.0433	13.05	0.00194023	-0.365978
94213	Ddx50	42.3067	36.6667	0.034429	-0.272688
94218	Cnnm3	5.36333	6.80667	0.0332779	0.279515
94232	Ubqln4	38.6067	48.6	0.0433059	0.265222
94245	Dtnbp1	93.0467	69.2567	0.00699003	-0.491151
97159	A430005L14Rik	55.0333	41.4133	0.014536	-0.473766
97165	Hmgb2	294.31	236.447	0.00699387	-0.386843
97212	Hadha	74.42	64.8333	0.0125719	-0.265061
97487	Cmtm4	17.01	24.7567	0.0036748	0.48085
98053	Gtf2f1	135.217	95.5067	0.00261345	-0.562688
98366	Smap1	26.6733	32.64	0.0100296	0.24178
98710	Rabif	11.6133	15.29	0.0162666	0.333484
98952	Fam102a	3.26333	4.9	0.00461266	0.528642
99045	Mrps26	83.57	60.9267	0.0275699	-0.519415
99152	Anapc2	62.39	54.7533	0.0171988	-0.254869
99167	Ssx2ip	20.8067	14.0267	2.22201e-07	-0.629318
99712	Cept1	16.72	21.24	0.00468899	0.297991
99889	Arfip1	22.6967	27.05	0.0431482	0.190524
99890	Prmt6	4.78333	7.24333	0.00287787	0.534229
100017	Ldlrap1	36.7333	32.6567	0.0160068	-0.236287
100342	Tent5b	3.75333	2.74	0.0119152	-0.523802
100532	Rell1	17.6333	13.2967	0.000238997	-0.472132
100678	Psph	52.32	42.2167	0.0212815	-0.364056
100715	Tent2	17.67	23.2667	0.000137785	0.360806
100737	Dcun1d4	4.47333	3.41333	0.0239079	-0.441263
100910	Chpf2	12.41	16.24	0.00325548	0.321288
101118	Tmem168	6.21333	7.83667	0.033614	0.254642
101240	Wdr91	10.22	8.55333	0.0431013	-0.327451
101351	Eogt	6.33667	8.24333	0.0377399	0.354258
101809	Spred3	4.01	5.03333	0.0480655	0.321033
101869	Unc45a	12.6833	9.90333	0.000661989	-0.419178
101966	D8Ertd738e	482.347	343.57	0.0303968	-0.545836
102115	Dohh	63.1967	51.92	0.0412289	-0.354966
102124	Enkd1	75.7367	59.2067	0.026391	-0.425169
102141	Snx25	25.79	21.3233	0.0057322	-0.338552
102334	Ankrd10	18.1067	15.6533	0.0165164	-0.260075
102595	Plekho2	11.9367	17.09	5.25057e-05	0.42077
102657	Cd276	17.7867	25.6467	0.000105231	0.467163
102857	Slc6a8	30.2967	38.93	0.00971701	0.299578
102866	Pls3	58.7767	77.1867	0.00656628	0.335368
103236	Csnk1g2	82.6833	72.5033	0.0238704	-0.273546
103841	Cuedc1	17.76	14.4367	0.0251848	-0.366697
104346	Gas8	22.0467	15.8733	0.000420355	-0.442787
104479	Ccdc117	6.45	9.15667	0.00241921	0.446789
105014	Rdh14	7.97	6.08333	0.0256497	-0.454747
105298	Epdr1	21.0333	26.65	0.0123211	0.280957
105372	Utp15	9.25333	11.7333	0.0440105	0.281085
105675	Ppif	23.0167	29.41	0.0360041	0.286258
105787	Prkaa1	11.85	16.8433	0.00260806	0.447645
105835	Sgsm3	31.46	27.09	0.0101319	-0.28538
105841	Dennd3	7.08333	5.72	0.00346045	-0.345097
105844	Card10	8.21667	6.79333	0.0124561	-0.334494
106298	Rrn3	22.0133	28.9467	0.00522437	0.331522
106581	Fam234a	34.79	28.6433	0.00170832	-0.34879
106582	Nrm	21.5467	28.3367	0.00534316	0.334073
106618	Wdr90	14.3267	10.9267	5.91545e-05	-0.455457
106759	Ticam1	5.85667	7.96	0.00592578	0.381291
107227	Macrod1	17.63	12.7533	0.02585	-0.504072
107271	Yars	103.587	86.7433	0.0341633	-0.323775
107513	Ssr1	41.5733	54.38	0.00246627	0.283538
107581	Col16a1	44.4467	32.06	3.5808e-05	-0.538497
107652	Uap1	42.3233	29.2367	4.27193e-07	-0.561167
107702	Rnh1	128.933	103.68	0.0228342	-0.387553
107765	Ankrd1	34.6	26.5133	0.00391029	-0.448754
107817	Jmjd6	134.317	101.417	0.00740836	-0.469632
107939	Pom121	15.2	21.64	0.0145061	0.430847
107995	Cdc20	110.74	89.2733	0.00457073	-0.378564
107999	Gtpbp6	30.5267	25.07	0.0350539	-0.367587
108099	Prkag2	4.10667	3.2	0.024832	-0.390301
108150	Galnt7	5.46	11.61	8.30604e-07	1.03405
108160	Fam50a	82.7733	59.2	0.00697237	-0.549289
108672	Zdhhc15	1.91333	2.70667	0.0255856	0.436108
108705	Pttg1ip	113.04	104.743	0.0285985	-0.171707
108903	Tbcd	41.4767	36.1567	0.00531039	-0.249185
108909	Aida	37.4233	45.2333	0.0161978	0.210844
108937	Rnf169	1.63667	2.19	0.0311756	0.361749
108961	E2f8	6.76	10.0333	0.0253652	0.496926
109042	Cavin3	80.9533	56.1667	0.00938673	-0.590519
109077	Ints5	30.6567	39.2133	0.00208852	0.289044
109232	Sccpdh	35.68	29.08	0.0161439	-0.368014
109299	Tmem250-ps	32.0967	25.2233	0.00023009	-0.416625
109359	Abraxas2	6.31	8.50333	0.00262113	0.365955
109857	Cbr3	25.47	19.1533	0.0428362	-0.479629
110033	Kif22	60.1033	48.4367	0.00649027	-0.382225
110147	Ehmt2	84.0867	76.5367	0.0376824	-0.204581
110172	Slc35b1	34.7367	46.99	0.00521965	0.375876
110175	Ggct	14.31	11.5933	0.0274932	-0.585682
110596	Arhgef28	0.883333	0.593333	0.043353	-0.539912
110695	Aldh7a1	24.41	19.88	0.00306518	-0.358847
110842	Etfa	138.59	109.17	0.00613786	-0.408737
110956	D17H6S56E-5	159.307	199.597	0.00421477	0.260962
111368	Prn	0	0.113333	0.017635	4.67238
114601	Ehbp1l1	64.8933	47.76	1.84648e-08	-0.494741
114641	Rpl31	1233.41	866.29	0.0130903	-0.574946
114674	Gtf2ird2	4.35667	3.56667	0.00741506	-0.405314
116905	Dph1	5.31333	7.9	0.00203722	0.51066
117146	Ube3b	21.26	30.2067	0.000605281	0.429782
117160	Ttyh2	5.56667	7.58667	0.00712356	0.382241
117197	Bloc1s4	21.46	15.3833	0.00519771	-0.548297
118445	Klf16	11.9167	15.7333	0.00615757	0.335325
118451	Mrps2	15.2367	20.6733	0.00676552	0.377182
140482	Zfp358	13	18.7033	0.00324344	0.456043
142980	Tlr3	3.16333	4.75	0.000956787	0.517389
170720	Card14	0.0466667	0.00666667	0.0447846	-3.22114
170736	Parvb	31.5267	38.64	0.0295984	0.232846
170750	Xpnpep1	121.09	107.237	0.0403277	-0.23982
170763	Zfp87	2.97	4.07	0.0243687	0.390074
170767	Rfxap	25.9267	17.9033	5.85078e-05	-0.601345
170938	Zfp617	4.88667	6.59667	0.0238471	0.376485
171180	Syt12	4.51	3.48667	0.0110615	-0.441939
171504	Apobr	11.81	9.54667	0.00271712	-0.386633
191578	Helq	10.86	9.22667	0.0284093	-0.263044
192193	Edem1	9.51333	7.69667	0.00421703	-0.368688
192285	Phf21a	9.07333	11.61	0.0419422	0.278442
192656	Ripk2	49.9467	58.8033	0.0482576	0.173797
192657	Ell2	6.27	4.91667	0.0114048	-0.409074
193742	Abhd16a	44.1367	33.45	1.66542e-05	-0.465135
193796	Kdm4b	19.8067	16.1967	0.00973036	-0.363817
194126	Mtmr11	13.8067	18.0167	0.00689	0.311274
207742	Rnf43	0.0633333	0.01	0.0455908	-2.80744
207965	Vcpkmt	27.73	21.0267	0.0112022	-0.46568
208092	Chmp6	43.2433	35.6867	0.0295599	-0.341307
208117	Aph1b	2.27	3.00667	0.0180035	0.335781
208263	Tor1aip1	18.25	24.81	0.00242459	0.36672
208292	Zfp871	3.87333	5.84	0.0298493	0.537713
208449	Sgms1	14.2267	18.5633	0.00352446	0.393044
208624	Alg3	13.3167	18.1833	0.010423	0.39051
208968	Zfp280c	3.88333	5.9	0.0194687	0.546442
209003	Rbmx2	16.57	14.2567	0.0434048	-0.279538
209086	Samd9l	10.3767	15.73	0.00449879	0.541518
209318	Gps1	110.337	94.86	0.0362606	-0.282449
209446	Tfe3	37.8	48.5533	0.00414206	0.281004
210029	Metrnl	26.38	21.5967	0.0294717	-0.358108
210094	Iglon5	13.2967	16.8333	0.0370913	0.278343
210925	Ints9	11.1967	14.8567	0.0109188	0.341146
210992	Lpcat1	18.0867	21.9433	0.0295652	0.239436
211064	Alkbh1	6.35	8.26	0.0315187	0.317316
211286	Cln5	11.44	15.6	0.000355238	0.383764
211378	6720489N17Rik	1.81667	2.71667	0.00283204	0.510619
211577	Mrgprf	5.56333	7.93667	0.00984325	0.45059
211652	Wwc1	8.83333	5.08333	5.23247e-10	-0.876931
211798	Mfsd9	1.25	1.8	0.0423822	0.469885
211986	Tmem18	8.06667	6.88667	0.0359686	-0.289289
212090	Tmem60	29.5367	37.99	0.0319278	0.313109
212139	Cc2d1a	40.58	32.7667	0.000499192	-0.375075
212153	Ccdc191	3.48667	2.75	0.0256017	-0.411906
212163	8030462N17Rik	4.56333	5.88333	0.0433803	0.366252
212483	Fam193b	33.1533	25.8167	0.0281596	-0.309961
212706	N4bp3	15.3867	10.9	0.00508004	-0.570131
212772	Arl14ep	8.78	11.37	0.0133044	0.301137
212980	Slc45a3	1.07333	0.77	0.0348578	-0.543585
213211	Rnf26	33.51	41.9067	0.0150938	0.25769
213417	Klhdc8a	8.84667	7.01	0.00925477	-0.402446
213539	Bag2	40.96	37.1833	0.0440763	-0.19882
213550	Dis3l	11.0667	9.29333	0.00568787	-0.32106
213827	Arcn1	64.7667	84.4667	0.0208025	0.324983
213895	Bms1	28.67	24.8233	0.00889224	-0.273357
213948	Atg9b	0.213333	0.4	0.0358234	0.836359
214597	Sidt2	22.63	28.13	0.021838	0.247096
214601	Slc10a3	7.21333	10.9167	0.000454828	0.530463
214763	Cgas	5.77	7.86	0.00580112	0.385431
214854	Neurl3	45.1733	37.7133	0.0146932	-0.327663
214855	Arid5a	11.8067	10.14	0.0385099	-0.289351
214987	Chtf8	59.6067	77.2433	0.000577103	0.309342
215194	Kri1	19.3033	14.9067	0.000400608	-0.439786
215476	Prr14l	2.84	4.71	0.00717285	0.682705
215615	Rnpep	15.8833	12.92	0.00449754	-0.362998
215748	Cnksr3	5.44333	4.63	0.0439724	-0.304985
216080	Ube2d1	17.9	26.0167	4.06346e-05	0.48173
216151	Polrmt	10.7067	9.25667	0.0211522	-0.27725
216197	Ckap4	85.69	104.86	0.00434097	0.228205
216459	Myl6b	16.2133	10.09	0.00178972	-0.746518
216527	Ccm2	43.1233	35.9867	0.0267377	-0.321468
217201	Rundc1	12.49	10.9633	0.041624	-0.256785
217232	Cdc27	9.06333	12.7833	0.0138069	0.460625
217342	Ube2o	22.6133	18.4633	0.00116012	-0.397185
217344	Rhbdf2	8.53	10.86	0.0157216	0.286971
217366	Lrrc45	21.0367	15.0867	0.00393604	-0.477652
217473	Ankmy2	6.26333	4.31	0.000425011	-0.596007
217733	Tmem63c	0.05	0.01	0.0357655	-2.50935
217882	Cep170b	16.1533	12.44	0.0192447	-0.437366
217887	Clba1	12.7733	9.85333	0.0190443	-0.412455
218138	Gmds	31.6167	23.5167	0.00402434	-0.494765
218294	Cdc14b	3.20333	4.51333	0.0135472	0.431666
218311	Zfp455	0.306667	0.573333	0.0490344	0.838105
218454	Lhfpl2	8.20333	11.8233	0.00864401	0.477578
218977	Dlgap5	19.2167	15.4033	0.000673353	-0.361536
219022	Ttc5	17.05	13.4633	0.00623384	-0.403865
223255	Stk24	44.8867	32.7267	0.000294565	-0.459258
223754	Tbc1d22a	16.6933	14.3967	0.00639146	-0.279335
223828	Pphln1	14.8133	22.2767	0.00066107	0.518168
223881	Rnd1	29.21	25.1267	0.0449114	-0.286883
223918	Spryd3	55.54	49.9133	0.0354419	-0.221167
223978	Cpped1	11.9233	17.4667	0.000269285	0.528684
224023	Klhl22	42.5967	37.3267	0.0235409	-0.262946
224092	Lsg1	33.5367	29.0433	0.0377816	-0.275529
224105	Pak2	16.42	20.8667	0.0315782	0.284215
224143	Poglut1	9.38	12.2667	0.00615975	0.315348
224640	Lemd2	35.2967	29.8767	0.0264047	-0.310849
224742	Abcf1	116.697	96.0233	0.00128797	-0.350825
224805	Aars2	9.74667	7.82333	0.00337926	-0.360904
224823	Rrp36	12.6633	10.4167	0.0257354	-0.352841
224902	Safb2	38.4833	27.0867	1.29131e-07	-0.570338
224903	Safb	88.3333	55.31	1.31407e-09	-0.73412
224907	Dus3l	16.45	14.27	0.0235691	-0.271519
225010	Lclat1	10.2567	13.64	0.0154297	0.34938
225020	Fez2	43.4	33.6367	0.000617939	-0.431777
225049	Ttc7	12.2467	17.57	0.000631352	0.403182
225363	Etf1	50.1967	71.92	8.46579e-06	0.453523
225875	Lrfn4	21.4633	26.8633	0.0232664	0.273826
225896	Ubxn1	336.843	240.553	0.00496066	-0.557778
225898	Eml3	30.5667	24.6867	0.000158101	-0.377134
225995	D030056L22Rik	24.69	31.2233	0.0186351	0.253362
226169	Pprc1	19.09	25.22	0.0318378	0.327113
226412	R3hdm1	13.9267	18.7467	0.0259611	0.366628
226551	Suco	5.55333	7.27	0.0442844	0.330627
226591	Tiprl	27.69	36.8433	0.00606132	0.324497
226691	Ifi207	2.56667	4.14667	0.00203785	0.622297
226695	Ifi205	4.02	7.30667	0.000502596	0.794434
226823	Kctd3	11.93	8.31667	1.15019e-05	-0.584877
226844	Flvcr1	5.74667	7.71333	0.0249872	0.374463
226977	Actr1b	124.027	112.643	0.00735594	-0.2418
226982	Eif5b	46.84	39.5933	0.0322602	-0.317949
227613	Tubb4b	406.543	347.603	0.0445414	-0.293736
227620	Uap1l1	94.6467	74.8633	0.0376794	-0.411001
227638	Qsox2	7.88667	10.5533	0.00305299	0.384216
227707	BC005624	42.4	34.2167	0.00958517	-0.361885
227753	Gsn	218.72	166.04	0.00310286	-0.466785
228019	Mettl8	5.95667	7.63	0.0381019	0.292564
228140	Tnks1bp1	46.9433	39.8967	0.0136575	-0.293018
228368	Slc35c1	5.02667	6.81667	0.0273472	0.380007
228714	Kat14	15.3533	13.76	0.0259139	-0.217967
228775	Trib3	32.7167	25.2233	0.0457971	-0.442004
228889	Ddx27	60.8433	49.17	0.000401099	-0.374296
228983	Osbpl2	15.7867	13.9333	0.0385142	-0.242344
228994	Ythdf1	20.9633	26.7	0.0214712	0.288303
229007	Zgpat	8.61333	7	0.0158416	-0.36505
229512	Smg5	66.04	58.2833	0.00517824	-0.250889
229521	Syt11	4.3	5.48333	0.0479882	0.296278
229542	Gatad2b	10.2033	14.4333	0.0453558	0.37168
229663	Csde1	106.707	88.1067	7.62757e-05	-0.320765
229681	St7l	1.93667	2.62	0.012432	0.363107
229725	Clcc1	26.0467	20.1567	0.00145983	-0.412731
229937	Znhit6	30.5633	25.5767	0.00667886	-0.411713
230073	Ddx58	18.66	25.1267	0.00819876	0.370793
230119	Zbtb5	4.54667	6.24	0.00684518	0.39828
230126	Shb	36.06	29.06	0.00873856	-0.378066
230233	Elp1	11.5733	9.71333	0.0224803	-0.316482
230257	Ptbp3	16.8933	23.1067	0.00931587	0.393834
230597	Zfyve9	9.27667	12.2	0.034129	0.322389
230648	Efcab14	8.62333	11.7033	0.0386113	0.383922
230657	Tmem69	4.86	7.50667	0.00486495	0.555027
230751	Oscp1	2.36667	3.87	0.000763451	0.61653
230761	Zfp362	2.64333	3.84	0.00534359	0.472143
230857	Ece1	10.97	8.77	0.00966618	-0.387544
230866	Emc1	11.14	13.8033	0.0308919	0.244784
230872	Crocc	4.58	3.33667	0.00187902	-0.518801
230904	Fbxo2	3.63333	2.31333	0.0197257	-0.717522
231130	Tnip2	12.8833	8.75667	0.00122051	-0.625266
231769	Sfswap	33.4133	27.8	0.00170279	-0.269084
231807	Map11	7.72333	10.6633	0.00190844	0.39874
231830	Micall2	29.21	25.2967	0.0192602	-0.259436
231887	Pdap1	153.86	130.603	0.034812	-0.305816
231997	Fkbp14	3.81	5.21333	0.00603206	0.403092
231999	Plekha8	2.60667	3.44667	0.00816524	0.338433
232430	Crebl2	1.89	2.52333	0.0426932	0.382034
232431	Gprc5a	14.8533	18.39	0.0276746	0.248915
232440	H2afj	30.1167	20.7133	0.0115464	-0.619181
232664	Ccdc136	7.69333	5.75333	0.0118445	-0.41689
232784	Zfp212	9.24	7.99	0.0336299	-0.275299
232807	Ppp1r12c	31.8933	24.63	0.00422491	-0.437439
232933	Ccdc61	10.3933	7.64	0.00383483	-0.500307
232934	Mypop	7.88667	10.2233	0.0129018	0.317533
232943	Klc3	5.77667	4.19333	0.0174001	-0.525349
232944	Mark4	6.72333	8.37667	0.0418303	0.255184
233724	Tmem41b	11.0167	13.89	0.0455138	0.242363
233876	Hirip3	34.0833	27.14	0.000737826	-0.399133
233902	Fbxl19	9.87667	13.8633	0.000779827	0.437039
233987	Zfp958	1.46667	1.99	0.0326226	0.371272
234358	Zfp930	2.94	4.46	0.000865522	0.529817
234362	Zfp868	3.60667	5.27667	0.00288159	0.485605
234374	Ddx49	27.8033	22.09	0.0159826	-0.401697
234388	Ccdc124	222.36	143.25	0.00202278	-0.698172
234413	Zfp961	4.35333	6.75333	9.30297e-05	0.565519
234463	Tmem184c	7.39	10.5833	0.0272576	0.430141
234582	Ccdc102a	23.45	18.8667	0.0246153	-0.385836
234595	Slc38a7	9.82	12.4667	0.0265958	0.294236
234678	D230025D16Rik	9.72333	12.2267	0.0288448	0.266966
234686	Fhod1	22.3033	20.3267	0.0329866	-0.20035
234728	Cmtr2	3.10333	4.52	0.00510187	0.482268
234730	Fcsk	10.19	7.68667	0.000496346	-0.440975
234740	Tmem231	4.82333	3.77667	0.00626941	-0.421261
234814	Mthfsd	26.91	21.6967	0.0160847	-0.400123
234825	Klhdc4	39.1867	27.8333	0.00559435	-0.563776
234847	Spg7	37.2067	30.7767	0.0264665	-0.340443
234857	Spire2	20.77	16.38	0.000954675	-0.409937
235086	Igsf9b	0.0833333	0.136667	0.0250622	0.866677
235169	Foxred1	9.46333	11.9633	0.0347571	0.273518
235293	Sc5d	37.8067	49.3533	0.00656827	0.315991
235300	Tmem136	0.05	0.00666667	0.0354337	-3.37569
235497	Leo1	29.2767	22.37	0.00140179	-0.451144
235606	Apeh	40.2933	33.4733	0.0292904	-0.338658
235956	Zfp825	4.89667	7.13333	0.0270103	0.417257
236539	Phgdh	464.483	388.807	0.0466296	-0.32688
236790	Ints6l	2.27333	3.17	0.0120798	0.424936
236792	Mmgt1	10.6733	8.38333	0.00952974	-0.41072
236794	Slc9a6	6.45333	8.98	0.00328348	0.390995
237211	Fancb	5.63667	7.27	0.0375415	0.355263
237711	Eml6	0.126667	0.05	0.0103838	-1.44497
237859	Nsrp1	13.8	11.13	0.00152008	-0.375181
238330	Irf2bpl	14.91	11.5167	0.00496076	-0.430621
238831	Ppwd1	12.6467	11.2633	0.0436508	-0.229684
239027	Arhgap22	62.5633	50.78	0.00114397	-0.432282
240034	Zfp760	0.58	0.933333	0.0293575	0.603285
240055	Neurl1b	3.62667	5.12333	0.00146572	0.435447
240084	Cchcr1	41.2167	31.0433	0.00328617	-0.471261
240514	Ccdc85b	34.9867	21.2267	0.000794747	-0.803976
240913	Adamts4	5.27333	7.17667	0.00273855	0.381856
241322	Zbtb6	2.62333	4.19333	0.000387301	0.617225
241638	Lzts3	10.17	8.18	0.012132	-0.359461
242291	Impad1	12.9367	9.82667	0.00703267	-0.454033
242620	Dmrta2	2.4	1.74667	0.0179823	-0.525396
242669	Azin2	19.87	16.3567	0.0432429	-0.343209
242691	Gpatch3	6.55	4.53667	0.00999715	-0.605087
242705	E2f2	9.01	7.99333	0.0380149	-0.262071
243529	H1f10	94.51	64.0667	0.015497	-0.629947
243771	Parp12	61.3533	74.4333	0.0222622	0.216914
243842	Bicra	1.71667	2.31	0.0465466	0.36892
243846	Ccdc9	20.09	15.7267	0.011481	-0.446746
243853	Fkrp	2.51	4.09	0.000350864	0.634
243912	Hspb6	15.6	26.8967	2.99979e-07	0.726667
243958	Siglecg	3.98333	3.34667	0.0484776	-0.348383
243983	Zdhhc13	5.17667	6.88667	0.0170108	0.349474
244373	Erlin2	10.03	12.8333	0.0265613	0.297244
244548	Elmod2	2.71	3.76	0.0031073	0.41691
244864	Layn	29.0733	26.2767	0.0396088	-0.221736
245305	B230307C23Rik	7.79333	10.2933	0.0245539	0.357617
245527	Eda2r	1.76	2.82333	0.0165741	0.60689
245688	Rbbp7	237.113	216.74	0.0264014	-0.19587
245865	Spag4	0.63	0.29	0.0474484	-1.17068
245877	Map7d1	90.28	75.8633	0.00094926	-0.317485
246228	Vwa1	26.11	18.4867	0.0158128	-0.556798
246293	Klhl8	2.98333	2.43	0.0398503	-0.361844
252876	Gin1	4.90333	4.24	0.0383527	-0.329897
257635	Sdsl	1.61667	0.953333	0.0277468	-0.803181
259300	Ehd2	33.2567	44.8333	0.00118363	0.389493
264064	Cdk8	23.3433	29.5033	0.0285084	0.245943
268395	Mpg	14.67	11.4067	0.00863376	-0.427826
268706	Slc38a9	0.706667	1.06667	0.023221	0.475277
268996	Ss18	23.68	19.44	0.00127596	-0.339658
269608	Plekhg5	11.34	10.2733	0.0477992	-0.208138
269800	Zfp384	15.2833	20.8333	0.00274507	0.360241
269855	Ssc5d	1.19667	2.25667	3.40347e-05	0.861923
269941	Chsy1	7.57	10.79	0.0208706	0.410419
270118	Maml2	1.97	2.77667	0.042377	0.400185
270669	Mbtps2	7.18667	9.4	0.0368571	0.326881
271424	Ip6k3	0.233333	0.0433333	0.00730837	-2.43787
271842	Rpusd2	0.683333	0.98	0.0448622	0.455095
276846	Pigs	31.23	42.61	1.15419e-05	0.382281
282619	Sbsn	4.43333	3.41	0.0135637	-0.525703
319448	Fndc3a	4.84333	6.84333	0.0496634	0.433408
319601	Zfp653	5.82	4.45333	0.0200461	-0.448953
319653	Slc25a40	4.93333	6.59667	0.0272858	0.371741
319765	Igf2bp2	30.5033	26.2233	0.0492384	-0.277119
319845	Bbs9	6.07333	4.98	0.0199327	-0.351705
320119	Rps6kc1	13.5567	11.1667	0.00975144	-0.273638
320127	Dgki	0.0233333	0.01	0.0154391	-1.88287
320181	Fndc7	3.22667	0.643333	3.98959e-07	-2.35839
320183	Msrb3	8.39333	10.83	0.0430369	0.300685
320253	44988	2.32	1.69	0.0307447	-0.526594
320685	Dctd	8.24	11.96	0.000578888	0.45129
320720	Fastkd1	1.74333	2.40333	0.039892	0.401663
320924	Ccbe1	7.64	10.63	0.031633	0.420515
321008	Zswim9	3.76333	3.04333	0.0326459	-0.378624
321022	Cdv3	70.0267	64.26	0.0207063	-0.183619
327799	Usp44	0.83	0.596667	0.0412715	-0.566949
328561	Apol10b	32.09	19.18	4.65355e-12	-0.805304
330064	Slc5a6	2.56333	3.66	0.0290562	0.45262
330216	Mblac1	1.17333	0.613333	0.031164	-0.9908
330260	Pon2	15.6533	21.3433	0.00310548	0.38328
330323	Mindy4	3.53667	2.91667	0.0322787	-0.325439
330401	Tmcc1	3.43	4.42	0.0211683	0.307645
330695	Ctxn1	13.09	22.2367	3.77744e-07	0.710397
330790	Hapln4	3.02667	3.92333	0.0473596	0.30732
330836	Slc7a6	22.9567	30.9233	0.0128989	0.36829
338367	Myo1d	1.63667	1.33	0.0307811	-0.395716
338523	Kdm7a	0.816667	0.583333	0.0381574	-0.549012
380840	Lyrm4	5.51667	7.65333	0.0283699	0.408771
380855	Rsl1	0.92	1.47667	0.0359379	0.621467
381045	Ccdc58	55.1267	40.7567	0.0295783	-0.480389
381110	Rmdn2	2.87333	4.16	0.00917431	0.482791
381204	Naaladl1	1.57667	2.26333	0.023934	0.458221
381801	Tatdn2	34.3233	30.1267	0.0156526	-0.254519
381903	Alg8	5.52667	8.43667	0.00238635	0.547371
381983	Lmtk3	0.88	0.646667	0.0336951	-0.494867
382014	Ano8	21.91	18.8867	0.00954579	-0.280016
382117	Tcaim	1.34667	2.15333	0.00674674	0.603941
386612	Thoc6	37.0167	28.3567	0.00743694	-0.455769
394435	Ugt1a6b	0.0333333	0.55	0.0011848	3.92042
404634	Macroh2a2	4.18333	3.37	0.0193224	-0.414149
407785	Ndufs6	228.263	152.207	0.0302813	-0.636011
408067	Zfp874b	1.08	1.62	0.0360562	0.495354
414801	Itprip	16.1433	13.93	0.00407974	-0.278671
432467	Hnrnph3	38.6933	30.5467	0.00327352	-0.422817
432940	Otulin	43.8667	34.88	0.0404848	-0.402894
433801	Gm13212	1.51	2.30333	0.00917156	0.548613
433864	Nom1	15.7	12.72	0.0116106	-0.302913
434204	Whamm	7.93667	6.31333	0.00239196	-0.390379
434233	Ppp1ccb	40.7233	53.5	0.0136584	0.342171
449000	Zfp960	2.26667	3.59333	0.00282387	0.601582
494504	Apcdd1	2.11667	2.96667	0.0188622	0.424986
504193	Npcd	20.4667	32.85	5.9457e-11	0.617345
547349	LOC547349	9.70333	6.88667	0.0135761	-0.555513
626415	4930467E23Rik	0.363333	0.59	0.0347308	0.657619
626615	Apol11a	6.34333	3.45	0.00198718	-0.949456
626854	Gm38396	3.02667	4.67	0.00148967	0.56222
628709	Gm10324	0	0.0666667	0.0289313	4.02714
629016	Zfp953	0.28	0.49	0.041632	0.756176
631624	Gm7072	3.34333	4.69	0.00292623	0.43944
641340	Nrbf2	8.70333	11.6433	0.00734112	0.361205
654824	Ankrd37	67.77	47.2767	0.0245222	-0.553556
665211	Gm14326	5.25667	6.97	0.0310192	0.302962
666806	Gm8300	1.78333	1.23667	0.0413638	-0.592388
668940	Myh7b	0.0766667	0.0166667	0.0163051	-2.34693
673094	Cd99	144.78	73.2833	0.0386545	-0.965499
100034361	Mfap1b	30.8967	22.39	0.00210127	-0.519146
100039257	Tmem254b	0.63	1.21333	0.0396012	0.866001
100039795	Ildr2	1.56	2.21333	0.0281134	0.443694
100040608	Fancf	6.03	4.81667	0.0302352	-0.387416
100041420	Gm3325	2.45	3.64333	0.00267652	0.498665
100041953	Sap18b	370.17	296.95	0.029663	-0.36965
100043292	Gm4340	0.21	0.00333333	0.0291564	-4.42218
100043403	Gm14410	2.16	2.83333	0.0395308	0.327238
100043468	Zfp955b	3.14	4.05667	0.0382829	0.322342
100073351	Yy2	2.41333	3.26	0.0292752	0.371781
100169864	Gm44504	22.33	6.34333	5.96628e-07	-1.88342
100416706	Zfp729b	1.06	1.68333	0.00562537	0.615015
100463512	Gm20594	68.4867	84.8867	0.0475058	0.336644
100502766	Kifc1	49.03	42.25	0.011166	-0.280224
100503572	Bbip1	10.65	8.56667	0.0305699	-0.384935
100503670	Rpl5	1489.77	1130.79	0.0311738	-0.467936
100859931	Gm20604	4.68667	2.72	2.21998e-05	-0.856892
100862072	Gm21451	2.12667	0	0.023376	-8.85991
100862203	Gm6712	1.29333	2.34333	0.00374171	0.788807
102635552	Gm32856	0.816667	1.46	0.00119717	0.762665
102637973	Gm34653	0.11	0	0.0221572	-4.02407
102640673	LOC102640673	1.15	1.89	0.00943469	0.659797
102902673	Gm21992	0.116667	0	0.00267741	-4.84399
105244006	Gm39701	5.73333	11.4967	7.0723e-11	0.943076
105244034	LOC105244034	0.19	0.0133333	0.00654007	-3.57448
105244208	LOC105244208	2601.16	1893	0.0118656	-0.51752
105244829	Gm40365	0.263333	0.56	0.045671	1.06752
105244947	Gm40469	0.226667	0.54	0.0461527	1.17542
105245097	Gm40595	0.11	0	0.0346064	-3.86321
105246618	Gm41885	3.92667	6.06667	0.000119731	0.569409
105246961	AB010352	0.333333	0.49	0.0353612	0.508315
105734727	Gm27021	8.08667	5.01	0.00956929	-0.749633
108168395	Gm45871	0.936667	1.64	0.00206992	0.734114
108169073	Gm15921	80.65	41.6067	0.00857767	-1.00348
114841036	LOC114841036	6.41667	4.46333	0.026015	-0.605228
115486031	LOC115486031	0.86	1.45333	0.00986349	0.680687
115486418	LOC115486418	2.82667	3.77667	0.0357248	0.350341
115487184	LOC115487184	130.083	78.34	0.000742529	-0.753852
115488503	LOC115488503	1.50667	2.24333	0.0308366	0.502606
115488787	LOC115488787	15.4867	9.56667	0.00354984	-0.54685
115488942	LOC115488942	0.0733333	0.236667	0.0420901	1.56917
115489132	LOC115489132	0.963333	0.35	0.0202236	-1.46757
115489330	LOC115489330	502.97	428.807	0.0144153	-0.296932
115490131	Tmem271	2.26	1.65667	0.0491637	-0.520565
