# Supplementary material for: LncRNA Nostrill promotes interferon-γ-stimulated gene transcription and facilitates intestinal epithelial cell-intrinsic anti-Cryptosporidium defense
Source: Front Immunol. 2024 Jul 8;15:1397117. doi: 10.3389/fimmu.2024.1397117 (PMC11260782; doi:10.3389/fimmu.2024.1397117)
Supplement: Supplementary Table 3 — Primers for PCR, RIP, ChIP, ChIRP and construct generating. [file Table_3.xlsx]

## Sheet: Sheet1
List of siRNA sequences, probes for ChIRP and primers for qRT-PCR and ChIP and ChIRP analyses
		Sense Primer (5'-3')	Antisense Primer (5'-3')
	Primers for RT-PCR
	Mouse
	Ccl17	GAGTGCTGCCTGGATTACTT	TGGACAGTCAGAAACACGA
	Gadd45g	TGCTGTGAGAACGACATTG	CTCGCAGAACAAACTGAGC
	Gapdh	AGTTGGGATAGGGCCTCTCTT	AACAGGGTGGTGGACCTCAT
	Igtp	ACTCCAGAGCGTTCACTCA	AGCAGTCATAGATTTAGACCACG
	iNOS	AGACGGATAGGCAGAGATTGG	ACTGACACTTCGCACAAAGC
	Irf1	TGTGTGGAGATGTTAGCCC	AGAGAGACTGCTGCTGACGA
	Mt3	CTGTCCTACTGGTGGTTCCT	TCCTTGGCACACTTCTCA
	Mvp	GCTGTGGAGAGCACTGGTAA	TCGCACTTTCTTCACTCGC
	Nostrill	ATCTGTCTCTGCCTCCTACG	TGAAAGGTCCAAGAAGCC
	Ogfr	TCTGCTTCCAGCCAAATG	GCCTCAACCTCCTTCAGTGT
	Plaat3	CCTGGAGACCTGATTGAGAT	GCAGTTCTTTCTTCACTATGGC
	Psmb8	CGGGAACACCTATGCCTAT	CTTTCACCCAACCGTCTT
	Socs3	AGATTTCGCTTCGGGACT	ACTTGCTGTGGGTGACCAT
	Stat1	CCAGAGGAGTTTGATGAGATG	GGAACAGTAGCAGGAAGGATTC
	LC3-II	TCTACGCCTCCCAAGAAA	GGTGTCACATCTCTGCCTAAT
	Beclin1	CCTCTGAAACTGGACACGA	AAATGGCTCCTCTCCTGAG
	P62	TTCGGAAGTCAGCAAACC	AATGTGTCCAGTCATCGTCTC
	C. parvum
	Cp18s	TAGAGATTGGAGGTTGTTCCT	CTCCACCAACTAAGAACGGCC
	siRNA sequence
	Nostrill-1	CCUGGGAAGAAGCAUUAAU	GGACCCUUCUUCGUAAUUA
	Nostrill-2	CCACCAGGAACACACAAAU	GGUGGUCCUUGUGUGUUUA
	Nostrill-3	GCCUAUAAGUCGUUCUAAU	CGGAUAUUCAGCAAGAUUA
	iNos	GCCGCUCUAAUACUUAGCU	CGGCGAGAUUAUGAAUCGA
	Igtp	Santa cruz- sc-41792
	Gadd45g	Santa cruz-sc-37419
	Primers for Nostrill cloning into PTargeT Mammalian Expression Vector
	Nostrill	GCGGGACCAGCGGGACAAACTACTCATC	TATATGTAGGAGATTTATTAGAACGACTTATAGGC
	Primers for ChIP and ChIRP
	Igtp Set 1	TCTGAGCGAGAGAAGTCACA	GTGGTTGCTGGGATTTGA
	Igtp Set 2	CAGTCACCTTTGGGTCTCAG	AGTTGTCCTGTAGCCTCCAT
	Igtp Set 3	CCCAGCCTGTCAATCATCTA	AGTGTCTCTGCCACCTGTGA
	Igtp Set 4	AGTGCTGCCTGCTGTCATT	TGTGGTTGCTGGGATTTG
	Igtp Set 5	GCGAGTAGTTCTCCAAGGAC	TGCCATTCAGACTTCGGT
	Igtp Set 6	AACTCCCGAAAACTAGCCAT	TGTTGGCCCAGATGTAAGT
	Gadd45g Set 1	GTGTGGGTGTGTGTGAGTTT	CTGCGTCTCTCTGTGCTAAC
	Gadd45g Set 2	GGCTTCACTCAAGAATCTCC	TTATCGTTTGTCCCGTGG
	Gadd45g Set 3	CCTTTGCCCTATCCAGTCTC	TTATCGTTTGTCCCGTGG
	Gadd45g Set 4	TCAGAATAAGCCTAAGAGGTGC	CTTTCATAGCAACACTGTCCAC
	Gadd45g Set 5	GAGGCAATATTTGGTGGGT	GCTGTACACCAAGGCTACTGT
	iNos Set 1	TGTAGTGTTCCTGGCTTATCC	GTTTGTATGTGTGGGTGACTTC
	iNos Set 2	TACTTGGGAAAGACGGACC	TACTTGGGAAAGACGGACC
	iNos Set 3	CACAGCCCATCCACTATTC	GGACACATTCATCAGGAGG
	iNos Set 4	AGCACAGCCCATCCACTAT	CCCAGGACACATTCATCAG
	iNos Set 5	AGATGAGACTCTGGAAGGTTCT	CAGGAGCAACTACACTACGG
	Probes for ChIRP
	Nostrill 1	CATGCTGGGATGAGTAGTTT-BIOTEG
	Nostrill 2	TGCTCGCAGGAGAGAATAGA-BIOTEG
	Nostrill 3	ATTCCATTAATGCTTCTTCC-BIOTEG
	Nostrill 4	GGGTGTCAGAGATCTCAGAA-BIOTEG
	Nostrill 5	ATTTTCTACACATTGGTCCA-BIOTEG
	Nostrill 6	TAGGAGGCAGAGACAGATCT-BIOTEG
	Nostrill 7	CCCACATGGTTTTCAGTATA-BIOTEG
	Nostrill 8	AACGACTTATAGGCTGTGGT-BIOTEG
	LacZ 1	TTCAGACGGCAAACGACTGT-BIOTEG
	LacZ 2	TGATGCTCGTGACGGTTAAC-BIOTEG
	LacZ 3	TCAGTTGCTGTTGACTGTAG-BIOTEG
	LacZ 4	CCAGTGAATCCGTAATCATG-BIOTEG
	LacZ 5	AATGTGAGCGAGTAACAACC-BIOTEG
	LacZ 6	GTAGCCAGCTTTCATCAACA-BIOTEG
